# Supplementary material for: Comparative Analysis of Seed Transcriptome and Coexpression Analysis Reveal Candidate Genes for Enhancing Seed Size/Weight in Brassica juncea
Source: Front Genet. 2022 Feb 24;13:814486. doi: 10.3389/fgene.2022.814486 (PMC8907137; doi:10.3389/fgene.2022.814486)
Supplement: Supplementary file 2 [file DataSheet1.xlsx]

## Sheet: S1
Supplementary Table S1: Phenotypic traits of two Brassica juncea lines, EH-2 and PJ.
Trait	Stage of seed development	Trait values (Mean ± S.D.)
		PJ	EH-2
Seed size (mm²)	S0 (5 DAP)	0.22 ± 0.07	0.07 ± 0.02
	S1 (10 DAP)	1.49 ± 0.28	1.24 ± 0.2
	S2 (15 DAP)	3.19 ± 0.52	2.19 ± 0.2
	S3 (20 DAP)	3.77 ± 0.65	2.55 ± 0.34
	S4 (25 DAP)	6.14 ± 0.71	3.45 ± 0.4
	S5 (30 DAP)	6.92 ± 0.74	3.64 ± 0.4
Increase in seed size (mm²)	S0-S1	1.27 ± 0.03	1.17 ± 0.02
	S1-S2	1.7 ± 0.05	0.96 ± 0.03
	S2-S3	0.58 ± 0.07	0.36 ± 0.04
	S3-S4	2.37 ± 0.09	0.9 ± 0.05
	S4-S5	0.77 ± 0.09	0.19 ± 0.05
Seed size (mm²)	mature dry seed	4.73 ± 0.6	2.95 ± 0.4
Thousand seed weight (g)	mature dry seed	6.62 ± 0.84	2.24 ± 0.3
Oil content (%)	mature dry seed	43.66 ± 1.46	38.75 ± 3.22
Glucosinolate	mature dry seed	99.5 ± 5.47	15.93 ± 3.03
Oleic acid (C18:1)	mature dry seed	31.68 ± 2.97	56.36 ± 2.76
Linolenic acid (C18:3)	mature dry seed	10.31 ± 0.83	15.46 ± 1.03

## Sheet: S2
Supplementary Table S2: Description of RNA-Seq libraries with total number of reads and the number of reads mapped to the genome.
B. juncea line	Stage of seed development	Sample ID	NCBI SRA database accession no.	Total clean reads	Total reads mapped	Uniquely mapped reads	Reads mapped to multiple loci
PJ	S1	PS1a	SRR16362280	15872544	14202975 (89.48%)	13748141 (86.62%)	454834 (2.87%)
PJ	S1	PS1b	SRR16362279	15632257	14631282 (93.6%)	14177426 (90.69%)	453856 (2.9%)
PJ	S1	PS1c	SRR16362278	12849319	11775858 (91.65%)	11381777 (88.58%)	394081 (3.07%)
PJ	S2	PS2a	SRR16362277	11691847	10857594 (92.86%)	10512918 (89.92%)	344676 (2.95%)
PJ	S2	PS2b	SRR16362276	17067475	15670508 (91.82%)	15162180 (88.84%)	508328 (2.98%)
PJ	S2	PS2c	SRR16362275	19007130	17629141 (92.75%)	17108883 (90.01%)	520258 (2.74%)
PJ	S3	PS3a	SRR16362274	17249280	16126031 (93.49%)	15594364 (90.41%)	531667 (3.08%)
PJ	S3	PS3b	SRR16362273	14868196	14083482 (94.72%)	13666561 (91.92%)	416921 (2.8%)
PJ	S3	PS3c	SRR16362272	9614723	8942031 (93%)	8659803 (90.07%)	282228 (2.94%)
EH-2	S1	ES1a	SRR16368305	10234775	9294164 (90.81%)	8999594 (87.93%)	294570 (2.88%)
EH-2	S1	ES1b	SRR16368304	16757424	14644259 (87.39%)	14165745 (84.53%)	478514 (2.86%)
EH-2	S1	ES1c	SRR16368303	16718710	15667576 (93.71%)	15162310 (90.69%)	505266 (3.02%)
EH-2	S2	ES2a	SRR16368302	11185580	10333101 (92.38%)	9990319 (89.31%)	342782 (3.06%)
EH-2	S2	ES2b	SRR16368301	11943464	10861039 (90.94%)	10500609 (87.92%)	360430 (3.02%)
EH-2	S2	ES2c	SRR16368300	15320417	13605308 (88.81%)	13093134 (85.46%)	512174 (3.34%)
EH-2	S3	ES3a	SRR16368299	9216166	8173559 (88.69%)	7905435 (85.78%)	268124 (2.91%)
EH-2	S3	ES3b	SRR16368298	12893254	11783888 (91.4%)	11378441 (88.25%)	405447 (3.14%)
EH-2	S3	ES3c	SRR16368297	14510697	13577676 (93.57%)	13122398 (90.43%)	455278 (3.14%)

## Sheet: S3
Supplementary Table S3: List of differentially expressed genes in EH-2 vs. PJ at S1-S3 stages of seed development
Stage of seed development	Varuna gene Id	baseMean	log2FoldChange	lfcSE	stat	pvalue	padj
S1	BjuVaA01g001040	90.9033	1.95462	0.304176	3.13839	0.00169876	0.0231032
S1	BjuVaA01g001061	426.394	-1.60928	0.205853	-2.95976	0.00307875	0.0392279
S1	BjuVaA01g001079	235.879	-2.28302	0.37682	-3.40487	0.000661961	0.00984012
S1	BjuVaA01g001099	289.566	4.36229	0.295588	11.3749	5.57561e-30	5.93988e-27
S1	BjuVaA01g000011	66.0451	-6.15815	1.09495	-4.71083	2.46707e-06	6.21119e-05
S1	BjuVaA01g001115	68.8468	-4.84371	0.64458	-5.96313	2.47454e-09	1.53732e-07
S1	BjuVaA01g000113	138.783	-2.10991	0.259484	-4.27737	1.89113e-05	0.000392472
S1	BjuVaA01g001131	24.1462	6.9408	1.28147	4.63591	3.55369e-06	8.60062e-05
S1	BjuVaA01g001267	13.2616	5.3426	1.15938	3.74563	0.000179943	0.00302594
S1	BjuVaA01g001378	51.8088	-2.21141	0.327204	-3.70231	0.000213646	0.00354095
S1	BjuVaA01g001380	667.99	-5.85772	0.988895	-4.91227	9.00272e-07	2.54493e-05
S1	BjuVaA01g001388	15.0811	3.82031	0.639074	4.41312	1.01891e-05	0.000223724
S1	BjuVaA01g001417	25.4347	-6.40923	1.09498	-4.94003	7.81097e-07	2.25238e-05
S1	BjuVaA01g001420	189.158	-9.14973	1.24495	-6.54624	5.90032e-11	5.59199e-09
S1	BjuVaA01g001448	407.567	8.63094	0.583601	13.0756	4.53855e-39	9.67013e-36
S1	BjuVaA01g001534	12.8668	5.72078	1.31054	3.60215	0.000315597	0.00505447
S1	BjuVaA01g001669	149.952	-2.03593	0.270638	-3.82772	0.000129336	0.00223235
S1	BjuVaA01g001682	23.1254	4.0366	0.83591	3.63269	0.000280481	0.00454137
S1	BjuVaA01g001685	152.668	-2.54341	0.253342	-6.09221	1.11364e-09	7.62684e-08
S1	BjuVaA01g001688	60.4672	-2.06134	0.367932	-2.8846	0.00391906	0.0486001
S1	BjuVaA01g001759	33.9558	5.70934	0.891225	5.28412	1.26308e-07	4.55564e-06
S1	BjuVaA01g001770	7.41845	-5.3035	1.34779	-3.19301	0.00140797	0.0195458
S1	BjuVaA01g001771	55.0242	-8.10779	1.46507	-4.85151	1.22527e-06	3.3186e-05
S1	BjuVaA01g001787	518.778	3.6311	0.245539	10.7156	8.59887e-27	6.59568e-24
S1	BjuVaA01g001791	450.509	1.41389	0.137768	3.00424	0.00266242	0.0344497
S1	BjuVaA01g001793	854.366	1.55883	0.101614	5.49957	3.8072e-08	1.61519e-06
S1	BjuVaA01g001795	217.037	1.53059	0.184035	2.88308	0.00393803	0.0488142
S1	BjuVaA01g001835	23.3287	-7.97654	1.24385	-5.60881	2.03721e-08	9.49731e-07
S1	BjuVaA01g001838	149.507	1.90407	0.173088	5.22316	1.75892e-07	6.12513e-06
S1	BjuVaA01g001911	3.44679	-5.62998	1.47012	-3.1494	0.00163607	0.0223456
S1	BjuVaA01g000192	87.6806	3.78827	0.81781	3.40944	0.000650971	0.00970184
S1	BjuVaA01g001944	41.9025	-6.15058	0.804056	-6.40574	1.49641e-10	1.28486e-08
S1	BjuVaA01g001948	70.3226	-8.839	1.30149	-6.02308	1.71129e-09	1.10739e-07
S1	BjuVaA01g001952	6.07149	5.70207	1.50092	3.1328	0.0017315	0.0234984
S1	BjuVaA01g001953	41.8257	8.77841	1.22873	6.33045	2.44444e-10	1.99183e-08
S1	BjuVaA01g001954	427.02	-8.08132	1.31355	-5.39096	7.00827e-08	2.75767e-06
S1	BjuVaA01g001955	10.228	-3.9885	0.792904	-3.76906	0.000163862	0.002775
S1	BjuVaA01g001969	7.79749	-6.5284	1.36073	-4.06283	4.84809e-05	0.000924737
S1	BjuVaA01g001976	59.5686	9.29406	1.24685	6.65199	2.89158e-11	2.98648e-09
S1	BjuVaA01g002015	5.34553	-5.36013	1.448	-3.01113	0.00260276	0.0337233
S1	BjuVaA01g000202	25.7423	-7.98498	1.28867	-5.42031	5.94972e-08	2.39521e-06
S1	BjuVaA01g000203	24.6628	-8.11854	1.28351	-5.54616	2.92014e-08	1.28221e-06
S1	BjuVaA01g002034	243.577	2.43178	0.27176	5.26853	1.37523e-07	4.92924e-06
S1	BjuVaA01g002041	22.1389	-3.44265	0.518196	-4.71375	2.43205e-06	6.12571e-05
S1	BjuVaA01g002042	10.274	-6.67941	1.30455	-4.35355	1.33951e-05	0.000286626
S1	BjuVaA01g002053	3.26976	-5.40579	1.52294	-2.89295	0.00381641	0.0474192
S1	BjuVaA01g000206	12.2776	-7.80763	1.26002	-5.40281	6.56062e-08	2.60649e-06
S1	BjuVaA01g002061	23.2436	-7.35894	1.24187	-5.12046	3.04785e-07	9.94808e-06
S1	BjuVaA01g002081	41.8686	-8.35778	1.57715	-4.66525	3.08246e-06	7.55578e-05
S1	BjuVaA01g002085	19.975	8.1069	1.23119	5.77236	7.81664e-09	4.11791e-07
S1	BjuVaA01g002086	8.80847	6.96843	1.30932	4.55842	5.15392e-06	0.000120624
S1	BjuVaA01g002101	65.6373	2.27183	0.329775	3.85667	0.000114944	0.0020044
S1	BjuVaA01g002104	188.975	4.87676	0.293367	13.2147	7.21435e-40	1.72928e-36
S1	BjuVaA01g002109	12.5127	5.16509	1.18625	3.51113	0.000446205	0.00690963
S1	BjuVaA01g002123	105.491	8.28784	1.24203	5.86766	4.41975e-09	2.49519e-07
S1	BjuVaA01g002130	63.4853	6.15665	0.789956	6.52777	6.67577e-11	6.26499e-09
S1	BjuVaA01g002160	293.478	-5.44047	0.882212	-5.03333	4.82022e-07	1.48208e-05
S1	BjuVaA01g002168	105.099	-9.15317	1.59415	-5.11442	3.14715e-07	1.02288e-05
S1	BjuVaA01g002184	6.71924	6.65169	1.34564	4.19998	2.66934e-05	0.000538814
S1	BjuVaA01g002203	91.1871	-10.251	1.50496	-6.14697	7.89753e-10	5.62985e-08
S1	BjuVaA01g002243	30.5239	-7.80222	1.34408	-5.06085	4.17382e-07	1.3128e-05
S1	BjuVaA01g002259	10.3778	-2.99828	0.686203	-2.91209	0.00359024	0.0448219
S1	BjuVaA01g002268	24.7217	7.43609	1.27208	5.0595	4.20352e-07	1.31998e-05
S1	BjuVaA01g002280	24.4732	-7.94097	1.39907	-4.96114	7.00821e-07	2.05593e-05
S1	BjuVaA01g002287	99.9296	-2.01499	0.243518	-4.16803	3.07239e-05	0.000611713
S1	BjuVaA01g002302	17.5983	7.50332	1.25361	5.18769	2.12916e-07	7.24771e-06
S1	BjuVaA01g002315	6.29704	-7.00167	1.29828	-4.6228	3.78594e-06	9.11288e-05
S1	BjuVaA01g002322	84.238	-7.06637	1.06761	-5.6822	1.32977e-08	6.61755e-07
S1	BjuVaA01g002350	7.15316	-6.66202	1.35266	-4.18584	2.84116e-05	0.000569896
S1	BjuVaA01g002370	7.06584	-5.80908	1.44985	-3.31696	0.000910033	0.0131308
S1	BjuVaA01g000242	69.265	-7.74749	1.51363	-4.45782	8.27991e-06	0.00018592
S1	BjuVaA01g002425	5.36586	-5.67919	1.40477	-3.33092	0.000865603	0.0125775
S1	BjuVaA01g002436	14.2302	-7.5054	1.25046	-5.20238	1.96749e-07	6.76948e-06
S1	BjuVaA01g002455	49.5519	-7.46962	1.33489	-4.84654	1.25631e-06	3.39151e-05
S1	BjuVaA01g002456	204.614	-10.3664	1.68389	-5.56238	2.66126e-08	1.18772e-06
S1	BjuVaA01g002467	75.8339	2.93141	0.344579	5.60514	2.08085e-08	9.66941e-07
S1	BjuVaA01g002474	199.964	-4.87933	0.422786	-9.17563	4.48955e-20	1.89908e-17
S1	BjuVaA01g002475	62.1791	4.27223	0.508184	6.43907	1.20207e-10	1.059e-08
S1	BjuVaA01g002486	35.9462	3.39804	0.581236	4.12575	3.69528e-05	0.0007243
S1	BjuVaA01g002487	18.1847	-5.41007	0.922652	-4.77978	1.7549e-06	4.55367e-05
S1	BjuVaA01g002488	7.67642	-6.59192	1.3023	-4.29388	1.75579e-05	0.000367032
S1	BjuVaA01g002489	14.0825	-6.7418	1.40247	-4.09408	4.23852e-05	0.00081796
S1	BjuVaA01g002492	31.2425	-4.65123	0.819323	-4.4564	8.3349e-06	0.000187082
S1	BjuVaA01g002501	8.83929	-4.37549	1.13969	-2.96176	0.00305889	0.0390095
S1	BjuVaA01g002502	39.7823	-3.36378	0.691039	-3.42062	0.000624789	0.00936012
S1	BjuVaA01g002508	12.0562	-7.34047	1.4072	-4.50572	6.61485e-06	0.000151128
S1	BjuVaA01g002525	91.1569	9.18929	1.20283	6.80837	9.87085e-12	1.14949e-09
S1	BjuVaA01g002532	53.7841	-6.30255	0.859419	-6.16993	6.832e-10	4.95001e-08
S1	BjuVaA01g002541	42.4157	-1.92407	0.310655	-2.9746	0.00293373	0.0375717
S1	BjuVaA01g002564	13.171	-7.01692	1.2897	-4.66537	3.08061e-06	7.55578e-05
S1	BjuVaA01g002567	21.3213	-8.20098	1.22337	-5.8862	3.95168e-09	2.25976e-07
S1	BjuVaA01g002585	39.65	-2.98555	0.455493	-4.35911	1.30593e-05	0.000280013
S1	BjuVaA01g002607	10.1217	6.8501	1.28952	4.53663	5.71597e-06	0.000132539
S1	BjuVaA01g002610	8.87106	6.06018	1.31512	3.8477	0.000119233	0.00207039
S1	BjuVaA01g002632	54.3064	-5.13403	0.776102	-5.32666	1.00033e-07	3.74412e-06
S1	BjuVaA01g002633	10.9536	-6.10405	1.32494	-3.8523	0.000117015	0.00203618
S1	BjuVaA01g002634	31.6551	-8.51421	1.23959	-6.06184	1.34575e-09	8.98121e-08
S1	BjuVaA01g002640	16.4063	-7.72335	1.2768	-5.26577	1.39604e-07	4.98827e-06
S1	BjuVaA01g002661	7.36838	6.08637	1.31503	3.86789	0.000109782	0.0019243
S1	BjuVaA01g002663	30.9344	7.70289	1.21878	5.49966	3.80522e-08	1.61519e-06
S1	BjuVaA01g002671	42.7739	-8.86627	1.29506	-6.07404	1.24735e-09	8.39268e-08
S1	BjuVaA01g002675	17.1998	4.55938	1.12888	3.15302	0.00161588	0.0220856
S1	BjuVaA01g002690	22.6156	-7.87995	1.31575	-5.22891	1.70515e-07	5.95569e-06
S1	BjuVaA01g002702	16.6152	-6.57442	1.29895	-4.29149	1.77481e-05	0.000370739
S1	BjuVaA01g002742	12.4951	-7.29613	1.29753	-4.8524	1.21974e-06	3.30674e-05
S1	BjuVaA01g002758	25.7907	-8.31257	1.31365	-5.5666	2.59751e-08	1.16241e-06
S1	BjuVaA01g002759	105.961	-6.15815	0.926416	-5.56786	2.57887e-08	1.15611e-06
S1	BjuVaA01g000276	81.3268	3.11938	0.266965	7.93879	2.04165e-15	5.19699e-13
S1	BjuVaA01g002760	168.833	8.8663	1.06241	7.40418	1.31963e-13	2.31451e-11
S1	BjuVaA01g002771	209.147	-3.47132	0.328907	-7.51374	5.74631e-14	1.12059e-11
S1	BjuVaA01g002783	10.1362	3.96155	0.962691	3.07633	0.00209569	0.0278338
S1	BjuVaA01g002785	12.692	-6.88272	1.30134	-4.5205	6.1695e-06	0.000141854
S1	BjuVaA01g002791	5.256	-5.83287	1.42364	-3.39473	0.000686973	0.0101882
S1	BjuVaA01g002841	7.39849	-6.80971	1.35124	-4.29954	1.71151e-05	0.000358427
S1	BjuVaA01g002867	4.3212	-5.5589	1.4765	-3.08763	0.00201762	0.0268866
S1	BjuVaA01g002868	31.8726	-6.00318	0.791862	-6.31825	2.64547e-10	2.1315e-08
S1	BjuVaA01g002877	59.8356	-8.3198	1.29488	-5.65288	1.57784e-08	7.6599e-07
S1	BjuVaA01g002889	3.69065	-5.15797	1.394	-2.98277	0.00285652	0.03673
S1	BjuVaA01g002890	26.5969	-8.31603	1.26899	-5.76523	8.15441e-09	4.26461e-07
S1	BjuVaA01g002894	235.962	-7.20549	0.771607	-8.0423	8.81667e-16	2.35909e-13
S1	BjuVaA01g002923	20.6629	-3.7516	0.623054	-4.4163	1.00403e-05	0.000220879
S1	BjuVaA01g002945	38.9941	-2.70475	0.400028	-4.26157	2.02996e-05	0.000419317
S1	BjuVaA01g002946	34.0403	-6.40755	1.368	-3.95288	7.72165e-05	0.00140484
S1	BjuVaA01g002962	47.0538	-7.51081	1.02226	-6.36902	1.90245e-10	1.59076e-08
S1	BjuVaA01g002989	14.4796	-7.52583	1.24398	-5.24592	1.55501e-07	5.48142e-06
S1	BjuVaA01g003027	74.6448	-2.86825	0.379588	-4.92177	8.57633e-07	2.44042e-05
S1	BjuVaA01g003080	98.6064	-4.81118	0.445181	-8.56097	1.11923e-17	3.87874e-15
S1	BjuVaA01g003086	4.15884	-5.37599	1.44096	-3.03686	0.00239053	0.0312708
S1	BjuVaA01g003089	76.3615	9.66853	1.20628	7.18617	6.66352e-13	1.01952e-10
S1	BjuVaA01g003163	172.309	-9.16397	1.51647	-5.38353	7.30391e-08	2.84482e-06
S1	BjuVaA01g003169	66.4004	9.34706	1.19587	6.97993	2.95321e-12	3.89661e-10
S1	BjuVaA01g003175	101.531	6.62501	0.677941	8.29719	1.06599e-16	3.21068e-14
S1	BjuVaA01g003192	10.4281	-3.93633	0.945156	-3.10671	0.00189179	0.0253922
S1	BjuVaA01g003223	11.0681	-7.05637	1.32307	-4.57752	4.70526e-06	0.000111027
S1	BjuVaA01g003243	246.835	-1.95777	0.180108	-5.31772	1.05076e-07	3.89737e-06
S1	BjuVaA01g003261	135.455	-2.1753	0.286577	-4.10116	4.11091e-05	0.000796157
S1	BjuVaA01g003262	92.6547	-10.0108	1.57439	-5.72336	1.04438e-08	5.32164e-07
S1	BjuVaA01g003283	41.1643	4.90476	0.633685	6.16199	7.18346e-10	5.16562e-08
S1	BjuVaA01g003290	64.8656	8.86481	1.19929	6.55788	5.45764e-11	5.24153e-09
S1	BjuVaA01g000033	435.675	-3.04293	0.214287	-9.53362	1.51894e-21	7.40524e-19
S1	BjuVaA01g003314	22.3401	-6.96006	1.23495	-4.82615	1.39201e-06	3.71254e-05
S1	BjuVaA01g003319	51.3296	-6.48399	0.860771	-6.37102	1.87781e-10	1.57244e-08
S1	BjuVaA01g003353	27.295	-3.87103	0.526878	-5.44914	5.0615e-08	2.07836e-06
S1	BjuVaA01g003362	47.8584	-8.7182	1.4886	-5.18487	2.16161e-07	7.33212e-06
S1	BjuVaA01g003406	432.4	-7.91375	1.13389	-6.09735	1.07839e-09	7.41191e-08
S1	BjuVaA01g003431	86.1213	-9.87837	1.52979	-5.80364	6.48891e-09	3.5084e-07
S1	BjuVaA01g003441	10.5532	-6.36316	1.38992	-3.8586	0.000114037	0.00199159
S1	BjuVaA01g003448	31.0577	-3.69285	0.551519	-4.88261	1.04692e-06	2.90252e-05
S1	BjuVaA01g003456	142.591	-8.74686	1.24108	-6.24204	4.319e-10	3.30403e-08
S1	BjuVaA01g003458	6.5666	5.66421	1.30329	3.5788	0.000345171	0.00550055
S1	BjuVaA01g003471	11.2404	5.40171	1.1875	3.7067	0.000209976	0.00348715
S1	BjuVaA01g003516	7.80872	-5.78636	1.34847	-3.54948	0.000386	0.00607048
S1	BjuVaA01g003593	4.54242	-5.70002	1.36829	-3.43497	0.000592623	0.00895519
S1	BjuVaA01g003615	138.511	-1.97075	0.265103	-3.66179	0.000250464	0.0040957
S1	BjuVaA01g003629	550.616	-2.89203	0.34582	-5.47114	4.47154e-08	1.86675e-06
S1	BjuVaA01g003686	7.07493	-6.14392	1.32057	-3.89523	9.81063e-05	0.00174193
S1	BjuVaA01g003690	6.23866	-5.90967	1.39331	-3.52375	0.000425487	0.00662448
S1	BjuVaA01g003693	37.5444	7.85792	1.20989	5.66822	1.44287e-08	7.08843e-07
S1	BjuVaA01g003699	29.5286	-6.76558	1.03672	-5.56135	2.67689e-08	1.19192e-06
S1	BjuVaA01g003703	45.5905	-2.42328	0.363996	-3.91016	9.22371e-05	0.00164789
S1	BjuVaA01g003707	34.7079	-3.26073	0.376033	-6.01206	1.83179e-09	1.1748e-07
S1	BjuVaA01g003709	16.7844	-6.69986	1.2268	-4.64614	3.38202e-06	8.20239e-05
S1	BjuVaA01g003713	1207.32	-8.74385	1.11542	-6.94254	3.85106e-12	4.9232e-10
S1	BjuVaA01g003715	315.153	-2.86932	0.362428	-5.15776	2.49921e-07	8.3396e-06
S1	BjuVaA01g003728	55.2667	-9.26616	1.52868	-5.40737	6.39555e-08	2.54618e-06
S1	BjuVaA01g003743	20.8896	-8.21728	1.22312	-5.90071	3.61943e-09	2.09265e-07
S1	BjuVaA01g003769	7.93753	6.32248	1.35573	3.9259	8.64075e-05	0.00155582
S1	BjuVaA01g003771	67.8537	9.63954	1.20695	7.15816	8.17667e-13	1.23461e-10
S1	BjuVaA01g003784	63.6141	-2.73717	0.42292	-4.10757	3.99849e-05	0.000777111
S1	BjuVaA01g003806	57.7287	-9.73741	1.51356	-5.77274	7.79908e-09	4.1162e-07
S1	BjuVaA01g003808	246.058	-2.84737	0.330378	-5.59167	2.24896e-08	1.02844e-06
S1	BjuVaA01g003828	110.829	1.85939	0.274164	3.13457	0.00172105	0.0233621
S1	BjuVaA01g003831	23.7279	-4.03444	0.683163	-4.44175	8.92301e-06	0.000198251
S1	BjuVaA01g003854	12.8773	-7.24898	1.27837	-4.88824	1.01742e-06	2.83501e-05
S1	BjuVaA01g003877	59.8712	-8.30292	1.57725	-4.63017	3.65366e-06	8.824e-05
S1	BjuVaA01g003901	25.3619	2.87726	0.540602	3.47254	0.000515566	0.00787769
S1	BjuVaA01g003925	40.4792	-8.85544	1.32193	-5.94239	2.80903e-09	1.69746e-07
S1	BjuVaA01g003940	51.5642	-8.25913	1.47179	-4.93217	8.13223e-07	2.33216e-05
S1	BjuVaA01g003944	353.339	-1.536	0.179176	-2.99146	0.00277643	0.0357801
S1	BjuVaA01g003956	77.9315	-2.86553	0.392831	-4.74892	2.045e-06	5.23099e-05
S1	BjuVaA01g000396	98.009	2.20955	0.35815	3.37722	0.000732234	0.010801
S1	BjuVaA01g003961	53.642	2.39266	0.39024	3.56873	0.000358716	0.00568961
S1	BjuVaA01g003964	27.0575	8.15506	1.28874	5.55197	2.82467e-08	1.24998e-06
S1	BjuVaA01g003969	13.4746	-4.50196	0.9035	-3.876	0.000106189	0.00186826
S1	BjuVaA01g003983	12.1037	3.70384	0.706768	3.82564	0.000130432	0.00224992
S1	BjuVaA01g004017	619.132	-6.20348	0.961821	-5.41003	6.30145e-08	2.51743e-06
S1	BjuVaA01g004030	156.15	2.32252	0.452013	2.92585	0.00343516	0.0431574
S1	BjuVaA01g004056	10.9122	-6.10267	1.26296	-4.04024	5.33958e-05	0.00101011
S1	BjuVaA01g004066	23.7144	-7.86419	1.32385	-5.18501	2.16003e-07	7.3311e-06
S1	BjuVaA01g004089	7.18787	5.56642	1.35554	3.3687	0.000755237	0.0111033
S1	BjuVaA01g004098	12.2212	-7.27089	1.33245	-4.70628	2.52273e-06	6.33469e-05
S1	BjuVaA01g004127	13.1185	3.38001	0.775389	3.06944	0.00214462	0.0283884
S1	BjuVaA01g004140	23.8241	-8.19071	1.28223	-5.60796	2.04724e-08	9.53632e-07
S1	BjuVaA01g004156	8.06642	-6.24916	1.29931	-4.03996	5.34592e-05	0.00101098
S1	BjuVaA01g004163	32.8217	-6.15971	0.820358	-6.28959	3.18303e-10	2.50318e-08
S1	BjuVaA01g004176	516.354	5.94075	0.595808	8.29251	1.1088e-16	3.32224e-14
S1	BjuVaA01g004186	22.3635	-2.93387	0.507425	-3.81114	0.000138328	0.00237757
S1	BjuVaA01g004194	131.204	1.73075	0.251039	2.91091	0.00360375	0.0449727
S1	BjuVaA01g004228	161.238	-4.11343	0.440517	-7.06765	1.57575e-12	2.25497e-10
S1	BjuVaA01g004253	313.348	1.55746	0.142154	3.92153	8.799e-05	0.00158085
S1	BjuVaA01g004254	3.57732	5.87019	1.37385	3.54491	0.000392743	0.00615465
S1	BjuVaA01g004284	128.553	-7.63161	1.09089	-6.0791	1.20859e-09	8.17445e-08
S1	BjuVaA01g004286	345.919	-10.7257	1.39171	-6.98827	2.78289e-12	3.68881e-10
S1	BjuVaA01g004294	379.467	-2.00077	0.173228	-5.77718	7.5962e-09	4.02389e-07
S1	BjuVaA01g004309	42.862	-2.4478	0.3749	-3.86183	0.000112542	0.00196727
S1	BjuVaA01g004311	62.1149	-7.48297	1.37829	-4.70364	2.55557e-06	6.40317e-05
S1	BjuVaA01g004312	14.9123	-7.03746	1.38239	-4.36741	1.25726e-05	0.000270384
S1	BjuVaA01g004316	39.6758	-8.87998	1.25741	-6.26685	3.68418e-10	2.85638e-08
S1	BjuVaA01g004371	57.4225	2.05652	0.307597	3.43474	0.000593121	0.00896036
S1	BjuVaA01g004435	12.9875	-5.64023	1.33709	-3.47038	0.000519727	0.00793283
S1	BjuVaA01g004439	8.22015	-6.63784	1.32889	-4.24251	2.21035e-05	0.000453484
S1	BjuVaA01g004459	16.1384	2.8955	0.566928	3.34346	0.000827418	0.0120903
S1	BjuVaA01g004468	141.598	-1.6571	0.199107	-3.30023	0.000966041	0.0138486
S1	BjuVaA01g004475	11.4387	3.98371	0.796478	3.74613	0.000179585	0.0030208
S1	BjuVaA01g004490	8.31232	6.21006	1.29576	4.02086	5.79873e-05	0.00109052
S1	BjuVaA01g004513	103.737	-2.55316	0.367968	-4.2209	2.4333e-05	0.000496041
S1	BjuVaA01g004524	43.5385	-7.07658	1.07332	-5.66148	1.50074e-08	7.32889e-07
S1	BjuVaA01g004526	245.762	1.86549	0.194523	4.44928	8.61591e-06	0.000192413
S1	BjuVaA01g004591	7.10241	4.51109	1.19716	2.93284	0.00335872	0.0423543
S1	BjuVaA01g004598	93.6195	-10.4614	1.47484	-6.41518	1.40658e-10	1.22232e-08
S1	BjuVaA01g004617	31.5262	3.02935	0.546997	3.70999	0.000207269	0.00344319
S1	BjuVaA01g004673	10.5297	-5.10152	1.2966	-3.1633	0.00155994	0.0214126
S1	BjuVaA01g004702	111.592	-2.56986	0.283056	-5.54609	2.92123e-08	1.28221e-06
S1	BjuVaA01g004709	19.5371	3.38698	0.486918	4.90222	9.47587e-07	2.66046e-05
S1	BjuVaA01g004720	957.806	-2.4108	0.193433	-7.29349	3.02038e-13	5.02186e-11
S1	BjuVaA01g004721	914.212	-8.52269	1.39308	-5.40005	6.66232e-08	2.64142e-06
S1	BjuVaA01g004733	58.4192	-4.03102	0.51405	-5.89634	3.71642e-09	2.14442e-07
S1	BjuVaA01g004738	200.683	-2.20418	0.244665	-4.92174	8.57763e-07	2.44042e-05
S1	BjuVaA01g004748	79.2911	5.3163	0.516039	8.36428	6.04835e-17	1.93305e-14
S1	BjuVaA01g004762	285.678	-3.05474	0.463181	-4.43615	9.15809e-06	0.000203102
S1	BjuVaA01g004786	26.416	-5.69881	0.968382	-4.85223	1.22081e-06	3.30808e-05
S1	BjuVaA01g004800	82.2463	-3.04806	0.391543	-5.23075	1.68827e-07	5.90415e-06
S1	BjuVaA01g004822	47.8394	3.08857	0.416708	5.01207	5.38485e-07	1.63128e-05
S1	BjuVaA01g004830	40.3462	-2.15294	0.333433	-3.45779	0.000544631	0.00829095
S1	BjuVaA01g004867	48.3527	-8.78429	1.52582	-5.10172	3.36586e-07	1.08599e-05
S1	BjuVaA01g004880	159.097	-8.15262	1.0922	-6.54884	5.79861e-11	5.51376e-09
S1	BjuVaA01g004888	14.3962	3.46675	0.692207	3.5636	0.000365808	0.00578933
S1	BjuVaA01g004893	569.581	-9.2375	1.22491	-6.72497	1.75627e-11	1.90992e-09
S1	BjuVaA01g004894	15.1082	-5.15399	1.10019	-3.77572	0.000159549	0.00270753
S1	BjuVaA01g004914	130.539	-3.37812	0.301667	-7.88328	3.18886e-15	7.80634e-13
S1	BjuVaA01g004918	21.8806	-8.35927	1.26069	-5.8375	5.29892e-09	2.93111e-07
S1	BjuVaA01g004921	17.5666	-7.45004	1.25951	-5.12108	3.03792e-07	9.92422e-06
S1	BjuVaA01g004934	271.813	9.19067	0.858172	9.54432	1.36997e-21	6.73604e-19
S1	BjuVaA01g000546	65.0412	-2.17407	0.303532	-3.86803	0.000109717	0.00192375
S1	BjuVaA01g000689	53.4227	3.29855	0.324179	7.09037	1.3375e-12	1.94794e-10
S1	BjuVaA01g000705	3.84875	-5.93877	1.58086	-3.1241	0.00178349	0.024113
S1	BjuVaA01g000715	16.0322	-7.38246	1.22806	-5.19719	2.02321e-07	6.93712e-06
S1	BjuVaA01g000722	1738.3	-7.11989	0.906488	-6.75121	1.46621e-11	1.64945e-09
S1	BjuVaA01g000074	56.2761	3.97145	0.511036	5.81456	6.07956e-09	3.31198e-07
S1	BjuVaA01g000770	197.15	-5.86705	0.52402	-9.28791	1.57349e-20	7.01703e-18
S1	BjuVaA01g000771	317.106	-5.50734	0.601153	-7.49781	6.48906e-14	1.24021e-11
S1	BjuVaA01g000773	290.089	-4.10511	0.385201	-8.06101	7.56666e-16	2.06301e-13
S1	BjuVaA01g000774	28.6085	6.55982	1.10265	5.04225	4.60084e-07	1.4276e-05
S1	BjuVaA01g000775	14.4392	6.15208	1.28773	4.00089	6.31033e-05	0.00117749
S1	BjuVaA01g000777	67.1409	9.53818	1.23917	6.89022	5.57067e-12	6.78961e-10
S1	BjuVaA01g000779	56.3183	3.68184	0.38837	6.90536	5.00759e-12	6.16866e-10
S1	BjuVaA01g000803	5.65939	6.24431	1.38678	3.78164	0.000155796	0.00265324
S1	BjuVaA01g000850	34.9072	2.94465	0.345762	5.62424	1.86326e-08	8.79323e-07
S1	BjuVaA01g000872	146.669	2.55481	0.189655	8.19811	2.44197e-16	7.02407e-14
S1	BjuVaA01g000911	15.6864	-6.31926	1.30558	-4.07424	4.61651e-05	0.000883789
S1	BjuVaA01g000922	20.6618	2.4434	0.495126	2.91522	0.00355433	0.0444508
S1	BjuVaA02g001007	4.24658	6.00296	1.36075	3.67662	0.000236341	0.00388908
S1	BjuVaA02g001023	213.018	1.60147	0.201191	2.98955	0.00279389	0.0359809
S1	BjuVaA02g001078	93.6969	2.69896	0.282675	6.01029	1.85193e-09	1.18376e-07
S1	BjuVaA02g001097	22.9271	-3.76211	0.587474	-4.70168	2.58029e-06	6.45666e-05
S1	BjuVaA02g000110	8.57813	-6.41954	1.34976	-4.01519	5.9397e-05	0.00111411
S1	BjuVaA02g001111	14.6153	-4.70916	0.897797	-4.1314	3.60567e-05	0.000707941
S1	BjuVaA02g001168	13.0887	7.39068	1.24396	5.13735	2.78634e-07	9.19644e-06
S1	BjuVaA02g001169	9.77818	6.94196	1.2941	4.59157	4.39932e-06	0.000104686
S1	BjuVaA02g001211	83.6645	-2.48454	0.455642	-3.25812	0.00112153	0.0158642
S1	BjuVaA02g001224	19.6002	-7.32454	1.26575	-4.99665	5.83333e-07	1.75478e-05
S1	BjuVaA02g001228	246.278	-2.02017	0.283826	-3.59435	0.000325201	0.0051996
S1	BjuVaA02g001229	19.1088	-7.63418	1.26579	-5.24116	1.59574e-07	5.61811e-06
S1	BjuVaA02g001230	11.1639	-6.7209	1.32216	-4.32695	1.5119e-05	0.000320829
S1	BjuVaA02g001232	138.183	-2.97808	0.3012	-6.56733	5.1226e-11	4.97966e-09
S1	BjuVaA02g001241	30.3242	2.87695	0.39743	4.72272	2.32714e-06	5.88983e-05
S1	BjuVaA02g001274	26.1639	-6.92934	1.22995	-4.82081	1.42976e-06	3.80264e-05
S1	BjuVaA02g001283	45.2737	4.83752	0.569852	6.73424	1.64784e-11	1.82696e-09
S1	BjuVaA02g001308	391.371	-1.79801	0.257414	-3.1001	0.00193454	0.0259115
S1	BjuVaA02g001316	51.6684	-2.26562	0.316939	-3.99324	6.51756e-05	0.00121066
S1	BjuVaA02g001318	1050.24	1.66707	0.142143	4.69294	2.69305e-06	6.70803e-05
S1	BjuVaA02g001354	108.879	-8.98856	1.37028	-5.82988	5.5466e-09	3.05344e-07
S1	BjuVaA02g001384	3.73676	6.9235	1.75086	3.3832	0.000716473	0.0105875
S1	BjuVaA02g001462	6.16817	-6.33727	1.40703	-3.79328	0.000148673	0.00254322
S1	BjuVaA02g001469	149.027	-2.00856	0.190947	-5.28192	1.27838e-07	4.60219e-06
S1	BjuVaA02g001475	581.074	-8.71163	1.14193	-6.75317	1.44651e-11	1.63166e-09
S1	BjuVaA02g001492	224.611	-8.50474	1.07332	-6.99209	2.70825e-12	3.61485e-10
S1	BjuVaA02g001523	99.1835	-9.2161	1.35771	-6.05144	1.43561e-09	9.50377e-08
S1	BjuVaA02g001604	265.078	-4.05868	0.363232	-8.42074	3.74123e-17	1.22287e-14
S1	BjuVaA02g001613	19.4534	-6.26238	1.29007	-4.07916	4.51996e-05	0.000868195
S1	BjuVaA02g001625	154.328	-10.1288	1.58557	-5.75739	8.54245e-09	4.45136e-07
S1	BjuVaA02g000166	48.9761	2.51875	0.444092	3.41991	0.000626421	0.00937724
S1	BjuVaA02g000169	18.667	-3.10697	0.693444	-3.03842	0.00237823	0.0311329
S1	BjuVaA02g001738	31.2459	4.0595	0.764443	4.00227	6.27389e-05	0.00117145
S1	BjuVaA02g001747	208.875	1.77691	0.175783	4.41969	9.8843e-06	0.000217864
S1	BjuVaA02g001768	31.0431	-6.49297	1.1171	-4.91717	8.78054e-07	2.48831e-05
S1	BjuVaA02g001797	10.2997	4.40959	0.845731	4.03153	5.54145e-05	0.00104555
S1	BjuVaA02g001800	19.6362	6.72421	1.23712	4.62705	3.70903e-06	8.95022e-05
S1	BjuVaA02g001805	23.0761	3.33573	0.63062	3.70385	0.000212348	0.00352046
S1	BjuVaA02g001814	23.8173	7.64365	1.21739	5.45729	4.83457e-08	1.99515e-06
S1	BjuVaA02g001820	112.842	4.71713	0.845847	4.39457	1.10992e-05	0.000241405
S1	BjuVaA02g001824	37.1073	-8.7083	1.31409	-5.86589	4.46734e-09	2.51525e-07
S1	BjuVaA02g001859	24.2687	-7.63941	1.334	-4.97708	6.4551e-07	1.91714e-05
S1	BjuVaA02g001878	40.7834	-8.75319	1.31734	-5.88549	3.96888e-09	2.26735e-07
S1	BjuVaA02g001888	89.7792	-2.82574	0.43662	-4.18153	2.89549e-05	0.000578977
S1	BjuVaA02g001924	69.5422	6.1872	0.576067	9.00451	2.16628e-19	8.65427e-17
S1	BjuVaA02g001930	237.987	-10.4314	1.72937	-5.45365	4.9347e-08	2.03064e-06
S1	BjuVaA02g001947	24.9371	-7.20209	1.25441	-4.94423	7.64459e-07	2.21551e-05
S1	BjuVaA02g001996	38.5445	4.31569	1.06019	3.12745	0.00176331	0.0238762
S1	BjuVaA02g001997	1814.78	-8.81026	1.04913	-7.44455	9.72754e-14	1.78788e-11
S1	BjuVaA02g001999	28.2105	-7.93294	1.2887	-5.37981	7.45662e-08	2.89059e-06
S1	BjuVaA02g002025	16.62	7.40205	1.28287	4.99041	6.02505e-07	1.80244e-05
S1	BjuVaA02g002030	24.5788	3.79015	0.684559	4.07584	4.58494e-05	0.00087833
S1	BjuVaA02g002047	2.76103	5.17704	1.40437	2.97433	0.00293631	0.0375963
S1	BjuVaA02g002056	17.3258	-3.09316	0.561059	-3.73074	0.000190919	0.00319093
S1	BjuVaA02g000206	17.692	3.03366	0.673542	3.01935	0.00253317	0.0329072
S1	BjuVaA02g002087	11.5635	-6.85285	1.27913	-4.57565	4.74736e-06	0.000111975
S1	BjuVaA02g002108	620.029	-2.27083	0.319817	-3.97361	7.07922e-05	0.00129905
S1	BjuVaA02g002109	72.7525	-3.09069	0.473976	-4.41097	1.02909e-05	0.000225787
S1	BjuVaA02g000211	29.1744	-2.88086	0.575504	-3.2682	0.00108235	0.0153703
S1	BjuVaA02g002131	153.261	-6.43673	0.891239	-6.1002	1.05939e-09	7.30749e-08
S1	BjuVaA02g000215	18.3904	3.90641	0.651909	4.4583	8.26109e-06	0.00018557
S1	BjuVaA02g002172	37.3868	-7.53557	1.22366	-5.34099	9.2439e-08	3.49397e-06
S1	BjuVaA02g002183	7.13385	-6.74527	1.30084	-4.41659	1.00271e-05	0.000220673
S1	BjuVaA02g002218	18.3115	6.62397	1.24147	4.53008	5.89622e-06	0.000136169
S1	BjuVaA02g002242	16.7479	-7.41389	1.2848	-4.99214	5.97135e-07	1.78917e-05
S1	BjuVaA02g002261	65.3879	-8.49652	1.52681	-4.90993	9.11077e-07	2.57302e-05
S1	BjuVaA02g002271	36.3674	6.37219	0.893635	6.01161	1.83687e-09	1.17674e-07
S1	BjuVaA02g002296	172.634	-1.67634	0.21419	-3.15765	0.00159044	0.0218053
S1	BjuVaA02g002302	19.4901	-4.0969	0.733992	-4.21926	2.45104e-05	0.000499303
S1	BjuVaA02g002303	262.493	-8.58834	1.34184	-5.65516	1.55699e-08	7.57145e-07
S1	BjuVaA02g002311	147.178	-8.85108	1.17419	-6.68637	2.28776e-11	2.44174e-09
S1	BjuVaA02g002341	7.61784	6.19796	1.34542	3.86345	0.000111797	0.00195485
S1	BjuVaA02g002363	30.454	-8.47757	1.29824	-5.75977	8.42304e-09	4.39312e-07
S1	BjuVaA02g002377	12.8552	-7.03498	1.28719	-4.68848	2.75247e-06	6.82517e-05
S1	BjuVaA02g002378	105.772	1.5499	0.188707	2.91403	0.00356795	0.0446017
S1	BjuVaA02g002407	5.99478	-5.21032	1.42903	-2.94628	0.00321626	0.0407903
S1	BjuVaA02g002408	20.7977	-6.88101	1.32092	-4.45221	8.49911e-06	0.000190174
S1	BjuVaA02g002418	44.7127	2.83657	0.445374	4.12366	3.72902e-05	0.000730664
S1	BjuVaA02g002454	17.7047	2.87389	0.526507	3.5591	0.000372127	0.0058764
S1	BjuVaA02g002455	356.497	-6.97558	0.862268	-6.93008	4.2061e-12	5.3297e-10
S1	BjuVaA02g002458	197.222	-1.43901	0.144239	-3.04363	0.00233743	0.0306864
S1	BjuVaA02g002478	13.0242	-7.07148	1.29883	-4.67457	2.94576e-06	7.26687e-05
S1	BjuVaA02g002482	578.4	1.69302	0.170863	4.05602	4.99156e-05	0.000949586
S1	BjuVaA02g002489	32.2528	-8.42777	1.28326	-5.7882	7.11449e-09	3.80021e-07
S1	BjuVaA02g002490	225.506	-5.73756	0.769172	-6.15929	7.30711e-10	5.24799e-08
S1	BjuVaA02g002491	19.9649	-7.80094	1.24178	-5.47678	4.33144e-08	1.8175e-06
S1	BjuVaA02g002523	28.647	2.64642	0.448484	3.67107	0.00024154	0.00396443
S1	BjuVaA02g002550	5.55315	-5.83061	1.47001	-3.28611	0.00101581	0.0144935
S1	BjuVaA02g002555	386.005	9.62194	0.745259	11.569	5.91342e-31	6.80374e-28
S1	BjuVaA02g002569	10.3458	6.36793	1.31646	4.07754	4.55154e-05	0.000873095
S1	BjuVaA02g002571	19.4151	-6.81382	1.27515	-4.55932	5.13198e-06	0.000120209
S1	BjuVaA02g002580	18.213	-7.0861	1.32661	-4.5877	4.48166e-06	0.000106406
S1	BjuVaA02g002589	18.43	-7.55009	1.34446	-4.87192	1.10518e-06	3.04206e-05
S1	BjuVaA02g002613	4.9275	6.00696	1.40245	3.57015	0.000356775	0.00566507
S1	BjuVaA02g002614	17.716	7.6231	1.37004	4.83425	1.33652e-06	3.58615e-05
S1	BjuVaA02g002666	144.401	-7.49765	1.10057	-5.90391	3.54975e-09	2.06273e-07
S1	BjuVaA02g000268	61.2868	-2.4811	0.352423	-4.20262	2.63844e-05	0.000533138
S1	BjuVaA02g002724	876.504	-1.42813	0.121531	-3.52275	0.000427093	0.00664049
S1	BjuVaA02g002742	2177.43	5.2623	0.539939	7.89404	2.92557e-15	7.2544e-13
S1	BjuVaA02g002743	288.153	-2.65593	0.181517	-9.12271	7.32671e-20	3.05428e-17
S1	BjuVaA02g002746	5.38703	-5.44107	1.32852	-3.34288	0.000829141	0.0121094
S1	BjuVaA02g002749	29.4767	-8.32672	1.33855	-5.47361	4.40946e-08	1.84485e-06
S1	BjuVaA02g002751	28.2026	3.07258	0.481513	4.30432	1.67503e-05	0.000351297
S1	BjuVaA02g002770	32.3923	-3.79789	0.495449	-5.64718	1.63103e-08	7.86606e-07
S1	BjuVaA02g000278	37.2035	8.16682	1.25154	5.72639	1.02588e-08	5.25058e-07
S1	BjuVaA02g000279	162.703	5.31994	0.364557	11.8498	2.15599e-32	2.75622e-29
S1	BjuVaA02g002806	28.4135	-3.26083	0.727545	-3.10747	0.00188693	0.0253329
S1	BjuVaA02g002817	57.7453	-6.49865	0.817239	-6.72832	1.71633e-11	1.8843e-09
S1	BjuVaA02g002826	148.817	-5.33539	0.481643	-9.00125	2.23161e-19	8.85379e-17
S1	BjuVaA02g002837	62.3491	-3.3745	0.420646	-5.64489	1.65286e-08	7.94367e-07
S1	BjuVaA02g002838	4.98653	-5.2646	1.3684	-3.11649	0.00183016	0.0246859
S1	BjuVaA02g002839	5.51314	-6.21323	1.43459	-3.63395	0.000279114	0.00452052
S1	BjuVaA02g002840	24.3969	-8.1887	1.27978	-5.61712	1.94166e-08	9.11834e-07
S1	BjuVaA02g002841	122.805	-10.5371	1.37243	-6.94908	3.67665e-12	4.72121e-10
S1	BjuVaA02g002846	12.7576	-7.13245	1.37525	-4.45917	8.2278e-06	0.000184894
S1	BjuVaA02g002855	82.4384	-7.97441	1.02131	-6.82885	8.55964e-12	1.00699e-09
S1	BjuVaA02g000287	71.8424	2.30963	0.323634	4.04664	5.19586e-05	0.000983895
S1	BjuVaA02g002872	5.4022	-5.8811	1.3469	-3.62395	0.000290137	0.00468848
S1	BjuVaA02g002880	96.6408	-10.1675	1.37003	-6.69148	2.20924e-11	2.36641e-09
S1	BjuVaA02g002882	123	-1.70229	0.208228	-3.3727	0.000744361	0.0109518
S1	BjuVaA02g002885	193.515	2.2706	0.209702	6.05907	1.3691e-09	9.11594e-08
S1	BjuVaA02g002892	377.608	-2.46335	0.45251	-3.23386	0.00122131	0.0171574
S1	BjuVaA02g002897	17.0604	8.18485	1.25216	5.73795	9.58293e-09	4.93984e-07
S1	BjuVaA02g002924	358.121	-2.38977	0.227914	-6.09781	1.07531e-09	7.39958e-08
S1	BjuVaA02g002925	79.3175	-5.33884	0.510131	-8.50534	1.81057e-17	6.16321e-15
S1	BjuVaA02g002927	15.0376	-7.18706	1.33113	-4.64796	3.35234e-06	8.14668e-05
S1	BjuVaA02g002946	13.6028	-7.42122	1.26473	-5.07715	3.83142e-07	1.21651e-05
S1	BjuVaA02g002947	4.75273	-5.8115	1.48452	-3.24112	0.00119063	0.0167714
S1	BjuVaA02g002956	3.41858	-6.0748	1.45544	-3.48679	0.000488859	0.0075015
S1	BjuVaA02g002958	14.9902	-7.32926	1.32701	-4.76957	1.84623e-06	4.76705e-05
S1	BjuVaA02g002984	22.095	8.28082	1.21522	5.99138	2.08073e-09	1.3125e-07
S1	BjuVaA02g002996	2447.9	-1.72232	0.211161	-3.42071	0.000624573	0.00935933
S1	BjuVaA02g003001	216.542	10.5736	1.19422	8.01663	1.08686e-15	2.85503e-13
S1	BjuVaA02g003017	31.2209	-4.47407	0.627472	-5.53661	3.08378e-08	1.34703e-06
S1	BjuVaA02g000303	30.7868	-5.25397	0.755118	-5.63351	1.76574e-08	8.36734e-07
S1	BjuVaA02g003033	18.603	-4.65346	0.831576	-4.39342	1.11579e-05	0.000242315
S1	BjuVaA02g003072	17.6915	-7.41531	1.27611	-5.02722	4.9763e-07	1.52437e-05
S1	BjuVaA02g003083	18.3376	-3.26364	0.582309	-3.88736	0.000101341	0.00179408
S1	BjuVaA02g003084	29.4591	3.39739	0.415907	5.76424	8.20276e-09	4.286e-07
S1	BjuVaA02g003085	46.248	-8.26786	1.27194	-5.71401	1.10345e-08	5.59289e-07
S1	BjuVaA02g003122	12.7317	-4.87543	0.950325	-4.078	4.54244e-05	0.00087164
S1	BjuVaA02g003138	7.06455	-6.42206	1.30219	-4.16379	3.13011e-05	0.000622216
S1	BjuVaA02g003183	8.885	-5.53326	1.45636	-3.11274	0.00185358	0.0249608
S1	BjuVaA02g003214	122.45	-9.44503	1.23661	-6.82918	8.54042e-12	1.00679e-09
S1	BjuVaA02g003235	10.4794	-6.95346	1.27158	-4.68195	2.84161e-06	7.02804e-05
S1	BjuVaA02g003238	43.6559	2.05744	0.302336	3.49758	0.000469499	0.00723142
S1	BjuVaA02g003244	5.25551	6.01043	1.34828	3.71616	0.00020227	0.00336598
S1	BjuVaA02g003253	32.816	-8.42518	1.25561	-5.9136	3.34709e-09	1.95882e-07
S1	BjuVaA02g003254	11.2724	5.40704	1.28766	3.42253	0.000620417	0.00930917
S1	BjuVaA02g003267	35.9334	-8.19143	1.34237	-5.35729	8.44815e-08	3.22712e-06
S1	BjuVaA02g003278	16.832	-7.50679	1.37009	-4.74916	2.04262e-06	5.22722e-05
S1	BjuVaA02g003294	15.7019	-3.92796	0.827421	-3.53866	0.000402158	0.00628336
S1	BjuVaA02g003300	35.7015	2.52405	0.448976	3.3945	0.000687554	0.0101942
S1	BjuVaA02g003309	2.86734	5.30545	1.46598	2.93691	0.00331499	0.0418579
S1	BjuVaA02g003317	55.406	2.60848	0.321032	5.01034	5.43345e-07	1.64513e-05
S1	BjuVaA02g003320	31.1296	2.97906	0.417643	4.73865	2.15146e-06	5.48379e-05
S1	BjuVaA02g003331	13.8257	-6.15893	1.43577	-3.59314	0.000326719	0.00522243
S1	BjuVaA02g003336	16.2237	-4.68791	0.907269	-4.06485	4.80636e-05	0.00091769
S1	BjuVaA02g003337	90.8175	-6.11825	1.02054	-5.01524	5.29678e-07	1.60799e-05
S1	BjuVaA02g003358	12.669	-6.53653	1.4211	-3.89595	9.78125e-05	0.00173744
S1	BjuVaA02g003359	27.0113	-7.43038	1.3835	-4.6479	3.35338e-06	8.14668e-05
S1	BjuVaA02g003367	30.7957	-8.25263	1.26405	-5.73763	9.60109e-09	4.94477e-07
S1	BjuVaA02g003380	91.6058	-1.82024	0.270095	-3.03685	0.00239065	0.0312708
S1	BjuVaA02g003381	79.4428	-9.2419	1.33215	-6.18694	6.13428e-10	4.49545e-08
S1	BjuVaA02g003382	244.12	1.77674	0.248786	3.12212	0.00179556	0.0242476
S1	BjuVaA02g003390	4.68718	7.10375	1.53785	3.96902	7.217e-05	0.00132142
S1	BjuVaA02g003393	12.5161	-7.35747	1.25245	-5.07602	3.85416e-07	1.22228e-05
S1	BjuVaA02g003394	53.6179	-7.86262	1.34959	-5.08498	3.67674e-07	1.17509e-05
S1	BjuVaA02g003399	76.0097	-3.88743	0.570141	-5.06441	4.09673e-07	1.29067e-05
S1	BjuVaA02g003409	22.707	-2.62968	0.498917	-3.26643	0.00108912	0.0154628
S1	BjuVaA02g003410	94.2013	10.1384	1.21244	7.53719	4.80206e-14	9.52597e-12
S1	BjuVaA02g003435	19.8296	3.11284	0.683125	3.09291	0.00198205	0.0264679
S1	BjuVaA02g003447	10.6766	5.56989	1.28834	3.54711	0.000389474	0.00611508
S1	BjuVaA02g003448	4.03734	5.50535	1.38068	3.26313	0.00110189	0.015617
S1	BjuVaA02g000345	47.1052	3.17398	0.52499	4.141	3.45792e-05	0.000681725
S1	BjuVaA02g003463	12.494	-7.33354	1.29462	-4.89219	9.97185e-07	2.78611e-05
S1	BjuVaA02g003481	310.921	-9.80724	1.24242	-7.08878	1.35303e-12	1.96558e-10
S1	BjuVaA02g003498	16.5823	-7.4935	1.25107	-5.19038	2.09869e-07	7.16944e-06
S1	BjuVaA02g003509	16.0979	6.98504	1.24953	4.78983	1.66923e-06	4.36687e-05
S1	BjuVaA02g003511	4.98658	-5.37203	1.4794	-2.95527	0.00312391	0.039777
S1	BjuVaA02g003523	20.3283	-7.8042	1.31617	-5.16969	2.34482e-07	7.88847e-06
S1	BjuVaA02g003524	26.4488	-8.59399	1.23655	-6.14126	8.1867e-10	5.81438e-08
S1	BjuVaA02g000355	9.32189	-6.44307	1.28976	-4.22021	2.44071e-05	0.000497376
S1	BjuVaA02g003550	15.2733	-6.52481	1.24429	-4.44011	8.99124e-06	0.000199632
S1	BjuVaA02g003569	100.241	-7.26908	1.12508	-5.5721	2.51687e-08	1.13294e-06
S1	BjuVaA02g003579	7.80534	-6.59512	1.3467	-4.15469	3.25729e-05	0.000646157
S1	BjuVaA02g003605	99.791	1.73635	0.214983	3.42516	0.000614445	0.00922919
S1	BjuVaA02g003621	2.52491	-5.45923	1.43393	-3.1098	0.00187215	0.0251697
S1	BjuVaA02g003632	135.499	-1.80818	0.188379	-4.29016	1.78548e-05	0.000372831
S1	BjuVaA02g003641	31.4534	-7.67921	1.24769	-5.35327	8.63771e-08	3.28427e-06
S1	BjuVaA02g003642	34.0967	-7.81523	1.25503	-5.43035	5.62439e-08	2.27379e-06
S1	BjuVaA02g003658	303.837	1.48376	0.132107	3.66192	0.000250333	0.00409474
S1	BjuVaA02g003668	70.3399	-9.20959	1.67804	-4.89238	9.96247e-07	2.78484e-05
S1	BjuVaA02g003713	5.49971	-5.84718	1.51863	-3.1918	0.00141389	0.019609
S1	BjuVaA02g003715	3.54335	-5.25838	1.38426	-3.07629	0.00209595	0.0278338
S1	BjuVaA02g003721	21.1515	-5.93307	1.0767	-4.58166	4.6129e-06	0.000109071
S1	BjuVaA02g003723	26.1987	-7.91057	1.3034	-5.30197	1.14558e-07	4.20568e-06
S1	BjuVaA02g003726	500.94	-8.25983	1.14219	-6.35604	2.07019e-10	1.7235e-08
S1	BjuVaA02g003732	109.41	-7.34599	0.986018	-6.43598	1.22677e-10	1.07911e-08
S1	BjuVaA02g003751	129.13	-7.33315	1.2218	-5.18346	2.17803e-07	7.37481e-06
S1	BjuVaA02g003759	5.51537	5.75364	1.34113	3.54452	0.000393336	0.00616058
S1	BjuVaA02g003777	9.90097	6.05264	1.26285	4.00099	6.30776e-05	0.00117739
S1	BjuVaA02g003778	21.854	-2.63648	0.50005	-3.27263	0.00106552	0.0151463
S1	BjuVaA02g003779	55.0905	6.59227	0.885223	6.31736	2.66069e-10	2.14076e-08
S1	BjuVaA02g003791	5.25425	4.56832	1.18302	3.01628	0.00255894	0.0332004
S1	BjuVaA02g003793	21.0874	6.32493	1.09562	4.86021	1.17259e-06	3.197e-05
S1	BjuVaA02g003802	67.4542	-2.1625	0.280951	-4.13772	3.50773e-05	0.000689653
S1	BjuVaA02g003804	99.7024	-3.95053	0.866323	-3.40581	0.00065969	0.00981398
S1	BjuVaA02g003815	72.9243	-3.09078	0.483884	-4.32084	1.55435e-05	0.000328746
S1	BjuVaA02g003819	4.18264	-5.66609	1.46609	-3.18268	0.00145918	0.0201885
S1	BjuVaA02g003837	6.26502	-5.3629	1.36512	-3.19598	0.00139357	0.0193552
S1	BjuVaA02g003838	8.60865	-6.48536	1.28192	-4.27901	1.87726e-05	0.000390015
S1	BjuVaA02g003871	69.286	1.81184	0.264153	3.07336	0.00211663	0.028076
S1	BjuVaA02g003878	32.7026	-3.62378	0.520685	-5.03909	4.67761e-07	1.44606e-05
S1	BjuVaA02g003890	11.7092	-6.19562	1.29521	-4.01142	6.03546e-05	0.0011295
S1	BjuVaA02g003892	42.3673	-8.90639	1.29194	-6.11977	9.37095e-10	6.56629e-08
S1	BjuVaA02g003897	16.4986	3.39986	0.643025	3.73215	0.000189853	0.00317496
S1	BjuVaA02g003900	14.2709	-7.47501	1.31741	-4.91496	8.87995e-07	2.51277e-05
S1	BjuVaA02g003919	96.2275	-9.87198	1.63337	-5.43169	5.58228e-08	2.25994e-06
S1	BjuVaA02g003929	431.867	-2.31882	0.298289	-4.42129	9.81142e-06	0.000216396
S1	BjuVaA02g003945	461.4	1.43734	0.133613	3.27319	0.00106341	0.0151238
S1	BjuVaA02g003951	4.88903	-5.95539	1.4074	-3.52095	0.000430008	0.00667858
S1	BjuVaA02g003983	23.2809	7.00701	1.22694	4.89593	9.78431e-07	2.73904e-05
S1	BjuVaA02g003988	271.363	-1.7366	0.206786	-3.56214	0.000367844	0.00581514
S1	BjuVaA02g003997	177.386	2.78746	0.228344	7.82792	4.96024e-15	1.15527e-12
S1	BjuVaA02g004037	964.104	1.94042	0.285573	3.29308	0.00099095	0.0141668
S1	BjuVaA02g004053	22.3285	-5.16918	1.4158	-2.94475	0.00323212	0.0409464
S1	BjuVaA02g004075	6.04761	-6.41424	1.3548	-3.99633	6.43324e-05	0.00119809
S1	BjuVaA02g004111	68.6113	-2.15009	0.319955	-3.59455	0.000324953	0.00519708
S1	BjuVaA02g004112	96.2635	-1.79267	0.206851	-3.83209	0.000127058	0.00219633
S1	BjuVaA02g000414	4.20361	5.82589	1.38098	3.49455	0.000474854	0.00730803
S1	BjuVaA02g004147	5.19567	-6.16204	1.7818	-2.89709	0.0037664	0.0468483
S1	BjuVaA02g000415	27.527	6.39513	1.05904	5.09435	3.4994e-07	1.12403e-05
S1	BjuVaA02g004179	25.8996	3.27573	0.511896	4.44569	8.76101e-06	0.00019535
S1	BjuVaA02g004185	82.9178	1.72325	0.212888	3.39734	0.000680437	0.0100991
S1	BjuVaA02g004206	69.2533	2.17202	0.301456	3.88788	0.000101122	0.00179161
S1	BjuVaA02g004207	119.176	-6.06664	0.717119	-7.06527	1.60299e-12	2.28825e-10
S1	BjuVaA02g004217	44.5858	7.5602	1.24034	5.28905	1.22955e-07	4.44867e-06
S1	BjuVaA02g004219	178.45	2.39939	0.399971	3.49873	0.000467483	0.00720521
S1	BjuVaA02g000422	31.8859	2.53961	0.362443	4.24786	2.15822e-05	0.000443422
S1	BjuVaA02g004224	120.738	5.25229	0.382648	11.1128	1.08677e-28	1.00839e-25
S1	BjuVaA02g004237	21.6114	3.50973	0.505012	4.96963	6.70798e-07	1.97896e-05
S1	BjuVaA02g004277	510.86	-2.02343	0.17704	-5.7808	7.43482e-09	3.94203e-07
S1	BjuVaA02g004281	575.651	-5.81093	0.572248	-8.40706	4.2041e-17	1.35873e-14
S1	BjuVaA02g004283	178.333	-3.37801	0.312191	-7.61716	2.59319e-14	5.347e-12
S1	BjuVaA02g004294	61.8991	3.6309	0.378046	6.95919	3.42246e-12	4.4344e-10
S1	BjuVaA02g004295	77.8247	-1.75921	0.251115	-3.02337	0.00249979	0.0325358
S1	BjuVaA02g004301	135.597	4.80458	0.877971	4.33338	1.46836e-05	0.000312511
S1	BjuVaA02g004308	2.83181	-5.35845	1.47689	-2.9511	0.00316647	0.0402565
S1	BjuVaA02g004318	15.6546	4.09774	0.924071	3.35228	0.0008015	0.0117355
S1	BjuVaA02g004364	47.7905	8.98977	1.21304	6.58655	4.50164e-11	4.44966e-09
S1	BjuVaA02g004390	39.4043	-5.02018	0.897515	-4.47924	7.49101e-06	0.000169997
S1	BjuVaA02g004421	49.5053	-9.0131	1.5571	-5.14618	2.65849e-07	8.825e-06
S1	BjuVaA02g004428	31.2438	3.55035	0.488597	5.21974	1.79179e-07	6.217e-06
S1	BjuVaA02g000443	71.885	-9.43546	1.63646	-5.15471	2.54028e-07	8.46192e-06
S1	BjuVaA02g004439	6.23824	5.688	1.33203	3.51944	0.000432461	0.00671306
S1	BjuVaA02g004441	38.8279	4.06181	0.486795	6.28972	3.1803e-10	2.50318e-08
S1	BjuVaA02g004457	4.07934	5.50213	1.44443	3.1169	0.00182763	0.0246633
S1	BjuVaA02g004467	13.0256	-6.07385	1.27012	-3.99479	6.47512e-05	0.00120395
S1	BjuVaA02g004468	11.4388	-7.03489	1.28683	-4.68975	2.73544e-06	6.78881e-05
S1	BjuVaA02g004482	21.9772	-6.47278	1.8264	-2.99649	0.00273111	0.0352513
S1	BjuVaA02g004491	36.9791	-2.55048	0.520281	-2.98009	0.00288164	0.036995
S1	BjuVaA02g004500	5.88319	6.04709	1.40058	3.60356	0.00031389	0.00503133
S1	BjuVaA02g004508	26.3226	3.12092	0.476453	4.45147	8.52849e-06	0.000190683
S1	BjuVaA02g004509	13.4443	4.65865	1.03025	3.55123	0.000383439	0.0060368
S1	BjuVaA02g004510	85.8832	1.86618	0.246961	3.50735	0.000452595	0.00700104
S1	BjuVaA02g004512	28.0086	6.03399	1.30995	3.84287	0.000121604	0.00210731
S1	BjuVaA02g004534	7.80329	-6.72237	1.30171	-4.39604	1.10241e-05	0.000240044
S1	BjuVaA02g004535	8.1999	-6.55432	1.2759	-4.35327	1.34125e-05	0.000286838
S1	BjuVaA02g000454	3.04036	5.19071	1.42226	2.94652	0.00321367	0.0407754
S1	BjuVaA02g004540	8.81973	-7.12471	1.2814	-4.77969	1.75567e-06	4.55367e-05
S1	BjuVaA02g004546	66.5426	3.3907	0.485348	4.92575	8.40388e-07	2.39524e-05
S1	BjuVaA02g000455	115.832	-7.57737	1.38927	-4.73442	2.1968e-06	5.58697e-05
S1	BjuVaA02g000456	27.323	-8.28917	1.22757	-5.93786	2.8876e-09	1.73401e-07
S1	BjuVaA02g004562	89.6514	-2.76457	0.25239	-6.99144	2.72082e-12	3.62323e-10
S1	BjuVaA02g000457	6.89077	-6.33112	1.30367	-4.08933	4.32621e-05	0.000833205
S1	BjuVaA02g004588	25.7817	-3.90003	0.690106	-4.20229	2.64225e-05	0.000533719
S1	BjuVaA02g004589	83.7199	-2.56308	0.338516	-4.61745	3.88489e-06	9.34322e-05
S1	BjuVaA02g004619	87.3465	1.9607	0.219268	4.38141	1.17915e-05	0.000254442
S1	BjuVaA02g000462	14.0077	-7.45342	1.29238	-4.99344	5.93122e-07	1.77992e-05
S1	BjuVaA02g004636	8.87939	3.55274	0.865915	2.94803	0.00319804	0.040613
S1	BjuVaA02g004639	16.2905	-4.90704	0.971573	-4.02135	5.78656e-05	0.00108858
S1	BjuVaA02g004644	8.01741	-6.69348	1.44877	-3.92987	8.4992e-05	0.00153321
S1	BjuVaA02g004651	4.09106	5.5194	1.39532	3.23898	0.00119957	0.0168849
S1	BjuVaA02g000467	43.8633	2.40159	0.411623	3.40503	0.00066157	0.0098394
S1	BjuVaA02g004673	60.5712	-1.89792	0.265417	-3.38304	0.000716885	0.0105882
S1	BjuVaA02g004675	110.427	-2.97231	0.340433	-5.79354	6.89184e-09	3.70191e-07
S1	BjuVaA02g004676	2004.88	-3.06324	0.210864	-9.78469	1.30996e-22	7.24611e-20
S1	BjuVaA02g004678	10.9742	-3.42178	0.709509	-3.41331	0.000641789	0.00957987
S1	BjuVaA02g004682	29.8874	-7.95857	1.66437	-4.18091	2.90343e-05	0.000580162
S1	BjuVaA02g004685	48.863	-2.51243	0.477494	-3.16742	0.00153797	0.0211507
S1	BjuVaA02g004699	798.73	-1.9002	0.253754	-3.54755	0.000388835	0.00610839
S1	BjuVaA02g004721	25.8625	-7.8375	1.26711	-5.39615	6.80845e-08	2.69564e-06
S1	BjuVaA02g004736	11.7128	-6.98207	1.27513	-4.69134	2.71422e-06	6.74779e-05
S1	BjuVaA02g004744	20.5864	-3.7647	0.695549	-3.97485	7.04247e-05	0.00129355
S1	BjuVaA02g004750	150.854	2.26464	0.391415	3.23096	0.00123377	0.0173197
S1	BjuVaA02g004760	24.5018	4.50836	0.88066	3.98379	6.78254e-05	0.001253
S1	BjuVaA02g004761	14.1591	-7.33946	1.27789	-4.96088	7.01742e-07	2.05654e-05
S1	BjuVaA02g004768	270.515	7.48996	0.398435	16.2886	1.18904e-59	6.84029e-56
S1	BjuVaA02g004791	9.52795	-5.86971	1.43019	-3.40494	0.000661784	0.00984003
S1	BjuVaA02g004795	30.2086	-6.3074	1.14498	-4.63535	3.56332e-06	8.62029e-05
S1	BjuVaA02g004818	308.876	-2.52106	0.338977	-4.48722	7.21599e-06	0.000164209
S1	BjuVaA02g004831	53.1319	-9.14166	1.53938	-5.28892	1.23041e-07	4.44895e-06
S1	BjuVaA02g004834	250.972	-5.77584	0.885486	-5.39346	6.91121e-08	2.72321e-06
S1	BjuVaA02g004836	6.71178	-4.92381	0.98509	-3.9832	6.79942e-05	0.00125532
S1	BjuVaA02g004845	35.5173	6.54293	1.24083	4.4671	7.92859e-06	0.000178729
S1	BjuVaA02g004846	34.4231	-6.46041	1.65813	-3.29311	0.000990866	0.0141668
S1	BjuVaA02g004855	293.905	9.99884	1.03095	8.72865	2.57724e-18	9.15206e-16
S1	BjuVaA02g004868	38.9637	-6.90641	1.05841	-5.58044	2.39908e-08	1.08587e-06
S1	BjuVaA02g004880	27.8415	8.17424	1.21713	5.89439	3.76064e-09	2.16342e-07
S1	BjuVaA02g004892	237.462	-3.99277	0.464308	-6.44564	1.1511e-10	1.01878e-08
S1	BjuVaA02g004897	366.96	-1.63475	0.2203	-2.8813	0.00396034	0.0490485
S1	BjuVaA02g000549	354.727	2.67142	0.270872	6.17052	6.8064e-10	4.94392e-08
S1	BjuVaA02g000552	129.861	-4.93153	0.508096	-7.73776	1.0118e-14	2.23014e-12
S1	BjuVaA02g000557	20.6198	-3.87151	0.880725	-3.26039	0.00111257	0.015749
S1	BjuVaA02g000558	118.285	-2.71558	0.303795	-5.64715	1.63124e-08	7.86606e-07
S1	BjuVaA02g000560	13.4779	8.00326	1.32366	5.29085	1.21752e-07	4.4079e-06
S1	BjuVaA02g000593	170.319	-3.75023	0.325451	-8.45053	2.89989e-17	9.58764e-15
S1	BjuVaA02g000607	8.14948	4.899	1.0956	3.55879	0.000372564	0.00588168
S1	BjuVaA02g000614	28.1355	7.49803	1.24424	5.22251	1.76514e-07	6.14307e-06
S1	BjuVaA02g000615	38.6934	7.98965	1.20043	5.82264	5.7926e-09	3.17066e-07
S1	BjuVaA02g000625	166.636	1.75173	0.228347	3.29203	0.000994667	0.0142164
S1	BjuVaA02g000655	53.3683	5.59855	0.633465	7.25936	3.88928e-13	6.35632e-11
S1	BjuVaA02g000660	4.60202	-5.90738	1.34965	-3.63605	0.000276856	0.00449027
S1	BjuVaA02g000716	106.29	-6.18351	1.18709	-4.36657	1.26214e-05	0.000271333
S1	BjuVaA02g000744	9.7523	3.93798	0.724465	4.05538	5.00521e-05	0.000951552
S1	BjuVaA02g000746	10.8829	6.87349	1.28046	4.587	4.49663e-06	0.000106658
S1	BjuVaA02g000757	44.2973	-8.8246	1.28334	-6.09706	1.08035e-09	7.41648e-08
S1	BjuVaA02g000758	16.8495	-2.75867	0.558667	-3.14797	0.00164411	0.0224288
S1	BjuVaA02g000814	2436.63	-7.4967	0.794737	-8.17466	2.96703e-16	8.40825e-14
S1	BjuVaA02g000815	492.439	-4.63854	0.375694	-9.68485	3.49728e-22	1.79635e-19
S1	BjuVaA02g000819	35.1788	-3.3828	0.490003	-4.86282	1.15725e-06	3.16118e-05
S1	BjuVaA02g000841	95.9047	2.11779	0.386909	2.88902	0.00386443	0.0479536
S1	BjuVaA02g000844	117.07	3.85864	0.292743	9.76503	1.59071e-22	8.63304e-20
S1	BjuVaA02g000918	168.689	2.59805	0.310484	5.14697	2.64733e-07	8.79305e-06
S1	BjuVaA02g000927	8.58362	-6.43855	1.3193	-4.12229	3.75126e-05	0.000734272
S1	BjuVaA02g000093	6.9133	5.75842	1.29196	3.68309	0.000230423	0.00379713
S1	BjuVaA02g000942	22.8111	-2.23754	0.403351	-3.06816	0.00215384	0.0284907
S1	BjuVaA02g000948	3.36205	-5.74832	1.55391	-3.05572	0.00224518	0.0295765
S1	BjuVaA02g000961	72.8239	-8.87817	1.34414	-5.86115	4.59678e-09	2.58092e-07
S1	BjuVaA02g000976	7.40357	-6.25115	1.29651	-4.05021	5.11713e-05	0.000969306
S1	BjuVaA02g000977	84.6819	-2.12383	0.318444	-3.52913	0.000416923	0.00649993
S1	BjuVaA03g001001	73.7988	-3.22202	0.335665	-6.61976	3.59779e-11	3.65033e-09
S1	BjuVaA03g001006	71.5289	3.88635	0.530642	5.43935	5.34748e-08	2.17253e-06
S1	BjuVaA03g001008	134.775	-4.21268	0.477068	-6.73421	1.64823e-11	1.82696e-09
S1	BjuVaA03g001013	44.9316	2.90274	0.334678	5.6853	1.30583e-08	6.50968e-07
S1	BjuVaA03g001016	131.652	-2.19388	0.251474	-4.74754	2.05901e-06	5.26215e-05
S1	BjuVaA03g001038	53.7169	2.49772	0.421232	3.55557	0.000377167	0.00594945
S1	BjuVaA03g001073	13.2308	-4.94917	1.13668	-3.47431	0.000512172	0.0078279
S1	BjuVaA03g001076	4.8479	-5.9448	1.47134	-3.36075	0.000777322	0.0114134
S1	BjuVaA03g001083	627.503	10.054	0.657102	13.7786	3.4262e-43	9.38583e-40
S1	BjuVaA03g001104	53.263	9.37375	1.2261	6.82961	8.51468e-12	1.00582e-09
S1	BjuVaA03g001109	26.8118	8.44553	1.23444	6.03148	1.62462e-09	1.05726e-07
S1	BjuVaA03g001148	10.1273	6.82328	1.36759	4.25805	2.06217e-05	0.000425663
S1	BjuVaA03g001152	13.7111	3.29572	0.625104	3.67255	0.000240142	0.00394485
S1	BjuVaA03g001174	35.1354	2.99977	0.441216	4.5324	5.83185e-06	0.000134954
S1	BjuVaA03g001177	20.878	7.7795	1.22963	5.51346	3.51851e-08	1.50942e-06
S1	BjuVaA03g001199	7.84842	4.70989	1.2364	3.00055	0.00269489	0.0348308
S1	BjuVaA03g001200	41.6282	-4.0238	0.523962	-5.77103	7.87884e-09	4.1393e-07
S1	BjuVaA03g001201	26.4045	5.74484	0.907107	5.23075	1.68828e-07	5.90415e-06
S1	BjuVaA03g001214	73.8912	2.30353	0.251225	5.18869	2.11775e-07	7.2217e-06
S1	BjuVaA03g001228	13.1625	7.67482	1.24202	5.37418	7.69321e-08	2.9743e-06
S1	BjuVaA03g001251	281.466	3.20851	0.232947	9.48075	2.5246e-21	1.20029e-18
S1	BjuVaA03g001252	72.2008	3.45013	0.388982	6.29882	2.99923e-10	2.37658e-08
S1	BjuVaA03g001258	34.9278	-6.15379	1.06847	-4.82352	1.41046e-06	3.75825e-05
S1	BjuVaA03g001312	94.6766	-2.42394	0.360748	-3.94717	7.90806e-05	0.00143242
S1	BjuVaA03g001316	14.1249	4.85229	1.09705	3.5115	0.000445579	0.00690179
S1	BjuVaA03g001318	22.5862	7.04646	1.25277	4.82647	1.38975e-06	3.70995e-05
S1	BjuVaA03g001323	10.5159	6.31521	1.25684	4.22902	2.34714e-05	0.000479496
S1	BjuVaA03g001352	15.4078	-6.19333	1.2819	-4.05129	5.09367e-05	0.000966135
S1	BjuVaA03g001391	165.293	2.73765	0.326419	5.32337	1.0186e-07	3.79768e-06
S1	BjuVaA03g001400	39.4977	9.11753	1.21502	6.681	2.37317e-11	2.51889e-09
S1	BjuVaA03g001426	9.65791	3.63315	0.897233	2.93474	0.00333822	0.0421328
S1	BjuVaA03g001444	237.904	1.69255	0.160145	4.3245	1.52879e-05	0.000323576
S1	BjuVaA03g001451	13.2321	-6.20458	1.28848	-4.03933	5.3604e-05	0.00101272
S1	BjuVaA03g001497	268.122	8.12901	0.609413	11.6982	1.30248e-31	1.59424e-28
S1	BjuVaA03g001530	394.128	1.63843	0.139226	4.58558	4.52722e-06	0.000107178
S1	BjuVaA03g001556	18.2271	-7.25085	1.28489	-4.86489	1.14519e-06	3.13569e-05
S1	BjuVaA03g001562	33.4288	-4.08631	0.712726	-4.3303	1.48909e-05	0.000316455
S1	BjuVaA03g001564	160.043	2.59635	0.40074	3.98351	6.79061e-05	0.00125409
S1	BjuVaA03g001581	38.7981	-8.78343	1.5703	-4.95666	7.17142e-07	2.09633e-05
S1	BjuVaA03g001621	9.8979	-5.73759	1.28017	-3.70076	0.000214955	0.00356058
S1	BjuVaA03g000165	4.56425	6.35511	1.34594	3.97873	6.92851e-05	0.00127506
S1	BjuVaA03g001660	64.5847	3.06751	0.294843	7.01223	2.3455e-12	3.18206e-10
S1	BjuVaA03g000168	283.004	5.89733	0.341168	14.3546	9.96807e-47	3.1858e-43
S1	BjuVaA03g001685	405.461	3.06353	0.250435	8.23981	1.72491e-16	5.03708e-14
S1	BjuVaA03g001686	66.1523	-8.39291	1.49216	-4.95451	7.25116e-07	2.11812e-05
S1	BjuVaA03g001688	18.3149	-7.8839	1.27514	-5.39852	6.71913e-08	2.66211e-06
S1	BjuVaA03g001713	91.7687	-7.34395	1.32108	-4.80209	1.57017e-06	4.12838e-05
S1	BjuVaA03g001718	13.4225	6.64846	1.33365	4.23534	2.28204e-05	0.000467026
S1	BjuVaA03g001726	19.4135	-5.49896	1.00649	-4.46996	7.82339e-06	0.000176627
S1	BjuVaA03g001745	21.0886	-3.20398	0.569308	-3.87133	0.000108245	0.00189967
S1	BjuVaA03g001765	21.8265	3.21415	0.49557	4.46789	7.89961e-06	0.000178145
S1	BjuVaA03g001782	39.7768	-5.67572	0.882385	-5.29896	1.16465e-07	4.25937e-06
S1	BjuVaA03g001837	136.72	7.89166	0.764339	9.01649	1.94205e-19	7.81273e-17
S1	BjuVaA03g001870	84.0945	8.07705	1.0522	6.72595	1.74448e-11	1.90069e-09
S1	BjuVaA03g001915	29.5297	2.35145	0.440958	3.06481	0.00217808	0.0287783
S1	BjuVaA03g001923	15.0079	3.1741	0.516103	4.21253	2.52527e-05	0.00051261
S1	BjuVaA03g001929	218.861	-3.03788	0.381976	-5.33511	9.54858e-08	3.59732e-06
S1	BjuVaA03g001961	31.0637	4.68452	0.605581	6.08428	1.17013e-09	7.94746e-08
S1	BjuVaA03g001980	174.441	1.73374	0.212092	3.45955	0.000541087	0.00824138
S1	BjuVaA03g002070	12.2792	5.61585	1.13219	4.07692	4.56365e-05	0.000875125
S1	BjuVaA03g002089	49.4859	-8.98648	1.263	-6.32344	2.55797e-10	2.06969e-08
S1	BjuVaA03g002113	22.6746	4.54477	0.648633	5.46498	4.6295e-08	1.91877e-06
S1	BjuVaA03g002115	17.4961	-7.56218	1.30119	-5.0432	4.578e-07	1.42128e-05
S1	BjuVaA03g002117	186.063	-4.42787	0.858656	-3.99214	6.54802e-05	0.00121593
S1	BjuVaA03g002128	8.81214	-6.06654	1.4829	-3.41664	0.000633995	0.00947829
S1	BjuVaA03g002185	89.4515	-6.55826	0.711574	-7.81123	5.66347e-15	1.30323e-12
S1	BjuVaA03g002224	64.6635	-7.57061	1.3439	-4.88921	1.01239e-06	2.82312e-05
S1	BjuVaA03g002225	93.0909	-3.28158	0.415519	-5.49091	3.9986e-08	1.68893e-06
S1	BjuVaA03g002280	193.884	3.496	0.24255	10.2907	7.76112e-25	5.13198e-22
S1	BjuVaA03g002346	28.6547	-6.66209	1.12405	-5.03724	4.72292e-07	1.45528e-05
S1	BjuVaA03g002376	18.4176	-8.31643	1.2349	-5.92469	3.12879e-09	1.8556e-07
S1	BjuVaA03g002385	64.5824	2.64272	0.347542	4.72667	2.28235e-06	5.7892e-05
S1	BjuVaA03g002387	612.935	-7.90282	1.05109	-6.56728	5.12439e-11	4.97966e-09
S1	BjuVaA03g002411	16.6153	-5.64413	1.13215	-4.10203	4.09532e-05	0.000794321
S1	BjuVaA03g002443	53.3985	-2.84288	0.430094	-4.28482	1.82885e-05	0.000381058
S1	BjuVaA03g002464	470.643	3.42856	0.378613	6.41437	1.41406e-10	1.22512e-08
S1	BjuVaA03g002467	14.6457	5.5913	1.09428	4.19573	2.71998e-05	0.000547881
S1	BjuVaA03g000248	41.9629	3.41181	0.744379	3.24003	0.00119516	0.0168269
S1	BjuVaA03g002484	109.541	-1.869	0.284836	-3.05087	0.0022818	0.0300314
S1	BjuVaA03g002499	315.368	-10.7625	1.697	-5.75281	8.77736e-09	4.55725e-07
S1	BjuVaA03g002506	16.8417	5.01552	1.32051	3.04089	0.00235881	0.0309177
S1	BjuVaA03g002513	9.03525	4.86123	1.33818	2.88543	0.00390881	0.0484834
S1	BjuVaA03g002519	8.59916	6.14177	1.28749	3.99365	6.50632e-05	0.00120936
S1	BjuVaA03g002537	8.60529	-4.68494	1.11416	-3.30737	0.000941777	0.0135391
S1	BjuVaA03g002545	4.92402	6.09288	1.33888	3.80385	0.000142464	0.00243991
S1	BjuVaA03g002552	35.7994	2.46619	0.403402	3.63455	0.000278467	0.00451345
S1	BjuVaA03g002556	32.4749	3.32967	0.469214	4.96504	6.86875e-07	2.0212e-05
S1	BjuVaA03g002569	112.042	-7.30197	0.954437	-6.60281	4.03425e-11	4.04325e-09
S1	BjuVaA03g002586	43.183	2.60957	0.344871	4.66715	3.054e-06	7.50493e-05
S1	BjuVaA03g002587	9.79725	3.19046	0.68517	3.19695	0.00138888	0.0192985
S1	BjuVaA03g002602	60.7729	-2.17687	0.301721	-3.90054	9.59776e-05	0.00170941
S1	BjuVaA03g002617	141.777	-1.82605	0.26738	-3.08941	0.00200551	0.0267563
S1	BjuVaA03g002632	255.581	6.82954	1.2307	4.73679	2.17135e-06	5.5296e-05
S1	BjuVaA03g002676	237.106	-9.16919	1.29709	-6.29811	3.01305e-10	2.38424e-08
S1	BjuVaA03g002713	17.4029	3.48936	0.787948	3.1593	0.0015815	0.0217034
S1	BjuVaA03g000272	148.062	2.30658	0.278441	4.69248	2.6991e-06	6.71599e-05
S1	BjuVaA03g002768	433.788	1.61909	0.176608	3.50546	0.000455818	0.00704522
S1	BjuVaA03g002807	95.2557	-5.54023	0.391334	-11.6019	4.02964e-31	4.73096e-28
S1	BjuVaA03g000283	828.578	2.01668	0.231501	4.39166	1.12489e-05	0.000243951
S1	BjuVaA03g002832	7.43206	6.3311	1.34937	3.9508	7.78899e-05	0.00141396
S1	BjuVaA03g002870	172.757	-2.12253	0.284148	-3.95051	7.79834e-05	0.00141521
S1	BjuVaA03g002886	75.1058	-7.17612	0.920719	-6.70793	1.97406e-11	2.13065e-09
S1	BjuVaA03g000290	66.4534	3.89619	0.518888	5.58153	2.38412e-08	1.07995e-06
S1	BjuVaA03g002947	29.1399	2.88806	0.418593	4.5105	6.46759e-06	0.000147998
S1	BjuVaA03g002964	12.3122	-3.07372	0.652128	-3.17993	0.00147311	0.0203338
S1	BjuVaA03g000298	9.38945	5.93589	1.31443	3.75515	0.000173235	0.00292334
S1	BjuVaA03g002987	13.843	3.45826	0.797254	3.08342	0.0020464	0.0272512
S1	BjuVaA03g000299	22.1244	7.22545	1.21825	5.11015	3.21905e-07	1.04448e-05
S1	BjuVaA03g003000	9.48622	-6.54947	1.26285	-4.3944	1.1108e-05	0.000241505
S1	BjuVaA03g003037	4.47431	-4.76178	1.26621	-2.9709	0.00296929	0.0379594
S1	BjuVaA03g003101	38.4417	-8.59306	1.27313	-5.96407	2.4603e-09	1.53178e-07
S1	BjuVaA03g003130	54.1958	-9.24644	1.25521	-6.56979	5.03867e-11	4.9213e-09
S1	BjuVaA03g003151	7.80419	-6.46376	1.33705	-4.08644	4.38041e-05	0.000843078
S1	BjuVaA03g003155	23.936	-2.48332	0.466367	-3.18059	0.00146974	0.0203101
S1	BjuVaA03g003156	40.7332	7.56841	1.3873	4.73468	2.194e-06	5.58233e-05
S1	BjuVaA03g003162	434.819	3.1577	0.281631	7.66142	1.83882e-14	3.93249e-12
S1	BjuVaA03g003166	2213.32	-5.66822	0.783007	-5.96191	2.49309e-09	1.5455e-07
S1	BjuVaA03g003171	36.997	-6.29313	1.03618	-5.10833	3.25018e-07	1.05325e-05
S1	BjuVaA03g003211	220.061	2.44995	0.195413	7.41995	1.17168e-13	2.06763e-11
S1	BjuVaA03g003250	60.9875	6.77681	1.22723	4.70719	2.51153e-06	6.31206e-05
S1	BjuVaA03g003281	24.5947	2.13861	0.380265	2.99426	0.00275115	0.0354862
S1	BjuVaA03g003344	23.5274	-5.23408	0.919409	-4.60522	4.12039e-06	9.86836e-05
S1	BjuVaA03g003393	47.0656	-3.70437	0.468632	-5.77078	7.89076e-09	4.14179e-07
S1	BjuVaA03g003425	53.2735	-7.43285	1.13543	-5.66556	1.46542e-08	7.18692e-07
S1	BjuVaA03g003448	59.9654	-3.84788	0.423755	-6.72059	1.80991e-11	1.96084e-09
S1	BjuVaA03g003457	159.719	4.06926	0.238019	12.895	4.80041e-38	9.52269e-35
S1	BjuVaA03g003471	67.1991	2.75076	0.307208	5.69895	1.20549e-08	6.05145e-07
S1	BjuVaA03g003475	8.87068	-6.52838	1.40434	-3.93664	8.26289e-05	0.00149292
S1	BjuVaA03g003520	23.0671	-7.93526	1.29647	-5.34933	8.82816e-08	3.35225e-06
S1	BjuVaA03g003527	13.9498	6.38364	1.22764	4.38537	1.1579e-05	0.000250327
S1	BjuVaA03g003537	11.827	7.85778	1.42206	4.82244	1.41816e-06	3.77528e-05
S1	BjuVaA03g003551	37.8475	-8.67086	1.24319	-6.17029	6.81631e-10	4.94487e-08
S1	BjuVaA03g003565	12.503	-7.74606	1.2989	-5.19367	2.06194e-07	7.06488e-06
S1	BjuVaA03g003624	511.339	2.01871	0.308739	3.29957	0.000968335	0.013878
S1	BjuVaA03g003638	173.391	2.09006	0.250273	4.35549	1.32769e-05	0.000284256
S1	BjuVaA03g003650	30.6676	3.68828	0.516084	5.209	1.89862e-07	6.56e-06
S1	BjuVaA03g003698	163.2	3.20467	0.415996	5.29974	1.15968e-07	4.24391e-06
S1	BjuVaA03g003701	8.03836	5.90086	1.30588	3.75291	0.000174795	0.00294713
S1	BjuVaA03g003706	130.921	9.42496	1.21469	6.93589	4.03671e-12	5.1377e-10
S1	BjuVaA03g003732	39.0059	-8.54584	1.25981	-5.98968	2.10252e-09	1.32479e-07
S1	BjuVaA03g003749	73.7189	-9.46017	1.63125	-5.1863	2.14507e-07	7.28464e-06
S1	BjuVaA03g003763	493.385	-1.99636	0.212041	-4.69892	2.61536e-06	6.53874e-05
S1	BjuVaA03g003764	16.6021	-3.31469	0.555579	-4.16627	3.09622e-05	0.000616116
S1	BjuVaA03g003779	31.0455	-3.9573	0.721112	-4.10102	4.11326e-05	0.00079619
S1	BjuVaA03g003804	12.3845	4.86393	0.956165	4.04107	5.32076e-05	0.00100688
S1	BjuVaA03g003856	1097.96	8.50214	0.357135	21.0065	5.72579e-98	1.09798e-93
S1	BjuVaA03g003882	27.0259	3.06524	0.444285	4.64846	3.34423e-06	8.13818e-05
S1	BjuVaA03g003955	38.812	-2.34666	0.324471	-4.15031	3.32031e-05	0.000657524
S1	BjuVaA03g003961	38.1551	3.21989	0.453643	4.89347	9.90734e-07	2.77078e-05
S1	BjuVaA03g003964	59.8757	-5.97258	0.692453	-7.18111	6.91497e-13	1.05239e-10
S1	BjuVaA03g003965	63.6508	-4.39182	0.689566	-4.91878	8.70874e-07	2.47306e-05
S1	BjuVaA03g003981	14.1333	4.9833	0.929358	4.28608	1.81858e-05	0.000379192
S1	BjuVaA03g003984	33.0207	2.49168	0.467313	3.19204	0.00141274	0.0195978
S1	BjuVaA03g003992	24.4569	2.30266	0.423124	3.07866	0.00207934	0.0276388
S1	BjuVaA03g003993	116.641	-1.63877	0.194394	-3.28594	0.00101644	0.0144988
S1	BjuVaA03g004003	172.1	-4.00588	0.828285	-3.62904	0.000284475	0.00460346
S1	BjuVaA03g004013	47.9578	-9.14809	1.52512	-5.34259	9.16272e-08	3.46785e-06
S1	BjuVaA03g004033	4.4139	-6.53535	1.45972	-3.79207	0.000149396	0.00255408
S1	BjuVaA03g004035	229.577	6.02537	0.412387	12.186	3.68957e-34	5.30634e-31
S1	BjuVaA03g004044	14.1388	-6.86585	1.31408	-4.46385	8.04999e-06	0.000181323
S1	BjuVaA03g004061	9.97192	7.06988	1.25073	4.85308	1.21561e-06	3.29867e-05
S1	BjuVaA03g004073	15.246	-5.49449	0.967178	-4.64702	3.36769e-06	8.17453e-05
S1	BjuVaA03g004074	525.519	-2.17882	0.368521	-3.19879	0.00138005	0.0191952
S1	BjuVaA03g004098	21.3641	-7.6818	1.28269	-5.2092	1.8966e-07	6.55695e-06
S1	BjuVaA03g004109	15.1075	-5.96203	1.35608	-3.65909	0.000253115	0.00413428
S1	BjuVaA03g004148	69.8431	2.55833	0.335486	4.64498	3.40103e-06	8.24502e-05
S1	BjuVaA03g004158	6.80648	4.19227	0.958737	3.32966	0.000869519	0.012619
S1	BjuVaA03g004171	43.9276	-8.68102	1.33134	-5.7694	7.95529e-09	4.17185e-07
S1	BjuVaA03g004172	89.011	2.16838	0.298848	3.9096	9.24498e-05	0.00165118
S1	BjuVaA03g004224	372.145	-8.7508	1.11212	-6.96941	3.18273e-12	4.15184e-10
S1	BjuVaA03g004246	69.4397	2.04889	0.26165	4.00876	6.10392e-05	0.00114083
S1	BjuVaA03g004247	23.4152	7.03505	1.26263	4.77974	1.7552e-06	4.55367e-05
S1	BjuVaA03g004255	9.30402	7.04725	1.31615	4.59465	4.33477e-06	0.00010343
S1	BjuVaA03g004287	10.0601	-4.68119	1.22039	-3.0164	0.00255793	0.0331948
S1	BjuVaA03g004303	3.18896	5.38987	1.43546	3.05816	0.002227	0.0293707
S1	BjuVaA03g004307	65.8344	-3.11102	0.281679	-7.49443	6.65859e-14	1.2684e-11
S1	BjuVaA03g004324	142.676	-10.5885	1.38368	-6.92968	4.21797e-12	5.33247e-10
S1	BjuVaA03g004335	44.8646	3.85405	0.749206	3.80944	0.000139281	0.00239181
S1	BjuVaA03g004342	6.20267	5.76475	1.39623	3.41258	0.000643519	0.00960321
S1	BjuVaA03g004365	17.334	5.21474	1.00635	4.18814	2.81251e-05	0.000564346
S1	BjuVaA03g000438	33.0299	2.04134	0.330201	3.15364	0.00161249	0.0220588
S1	BjuVaA03g004381	4.29542	-5.89429	1.36516	-3.58515	0.000336886	0.00537448
S1	BjuVaA03g000442	41.0037	3.60693	0.444787	5.86109	4.59853e-09	2.58092e-07
S1	BjuVaA03g004427	67.718	-3.98147	0.460802	-6.47018	9.78865e-11	8.84021e-09
S1	BjuVaA03g004448	19.4089	7.98269	1.23457	5.65595	1.54983e-08	7.54304e-07
S1	BjuVaA03g004474	123.848	6.88401	0.817307	7.19926	6.05412e-13	9.38764e-11
S1	BjuVaA03g004501	104.543	-7.3992	0.884166	-7.23756	4.56839e-13	7.36163e-11
S1	BjuVaA03g004520	20.806	-7.75881	1.31881	-5.12495	2.97616e-07	9.74459e-06
S1	BjuVaA03g004526	25.5207	-8.25824	1.22975	-5.90221	3.58659e-09	2.07993e-07
S1	BjuVaA03g004558	10.072	-5.09182	1.11686	-3.66366	0.000248637	0.00407045
S1	BjuVaA03g004559	4.7141	-5.80843	1.35075	-3.55981	0.000371126	0.00586221
S1	BjuVaA03g004564	8.34023	-7.35317	1.31403	-4.83488	1.33226e-06	3.57808e-05
S1	BjuVaA03g004576	104.091	2.14261	0.329835	3.46419	0.000531832	0.008109
S1	BjuVaA03g004578	33.7789	2.784	0.587943	3.0343	0.00241093	0.0314932
S1	BjuVaA03g000046	156.948	2.41221	0.188248	7.50189	6.29045e-14	1.21029e-11
S1	BjuVaA03g004601	68.4869	-6.61524	1.05522	-5.32141	1.02969e-07	3.83405e-06
S1	BjuVaA03g004605	131.95	2.2605	0.277342	4.54494	5.49507e-06	0.000127829
S1	BjuVaA03g004614	10.5363	-6.02709	1.271	-3.95521	7.64665e-05	0.00139254
S1	BjuVaA03g004623	49.0406	-3.38632	0.481938	-4.95152	7.36348e-07	2.14811e-05
S1	BjuVaA03g004630	221.947	-3.08873	0.392244	-5.32508	1.00907e-07	3.76948e-06
S1	BjuVaA03g004635	11.5688	8.34956	1.4856	4.94718	7.52953e-07	2.18878e-05
S1	BjuVaA03g004639	51.0448	5.40023	0.826036	5.32692	9.98926e-08	3.74129e-06
S1	BjuVaA03g004656	58.1859	-5.45271	0.757932	-5.87482	4.23311e-09	2.40129e-07
S1	BjuVaA03g004658	474.97	-10.6345	1.27048	-7.5834	3.36611e-14	6.81852e-12
S1	BjuVaA03g004680	13.1901	2.97481	0.555269	3.55649	0.000375842	0.00593018
S1	BjuVaA03g004681	6.22999	5.33731	1.30596	3.32116	0.000896433	0.0129605
S1	BjuVaA03g004683	20.8749	5.51079	1.32107	3.41448	0.000639029	0.00954363
S1	BjuVaA03g004686	650.215	-9.80766	0.870865	-10.1137	4.80388e-24	3.00389e-21
S1	BjuVaA03g004702	8.2676	-6.32485	1.28181	-4.15418	3.26463e-05	0.000647388
S1	BjuVaA03g004708	165.173	2.72352	0.237615	7.25339	4.06467e-13	6.62415e-11
S1	BjuVaA03g004709	1120.43	2.98271	0.343471	5.77256	7.80741e-09	4.11681e-07
S1	BjuVaA03g004724	44.0163	-9.15089	1.50249	-5.42491	5.79831e-08	2.34081e-06
S1	BjuVaA03g004730	47.2266	-1.98762	0.337845	-2.9233	0.00346347	0.0434657
S1	BjuVaA03g004736	153.268	-6.83069	1.03915	-5.611	2.01157e-08	9.39299e-07
S1	BjuVaA03g004757	147.806	-3.28747	0.376507	-6.07552	1.23588e-09	8.339e-08
S1	BjuVaA03g004771	32.1586	-5.53133	1.0818	-4.1887	2.80556e-05	0.000563149
S1	BjuVaA03g000480	94.6787	2.01905	0.311372	3.27279	0.0010649	0.0151413
S1	BjuVaA03g004824	335.087	-6.89506	0.946976	-6.22515	4.81108e-10	3.62266e-08
S1	BjuVaA03g004860	22.8566	-7.10004	1.29316	-4.71714	2.39185e-06	6.03767e-05
S1	BjuVaA03g004884	24.6776	-3.71759	0.619064	-4.38984	1.13434e-05	0.000245787
S1	BjuVaA03g004893	24.5012	-8.14208	1.26789	-5.63302	1.7708e-08	8.3775e-07
S1	BjuVaA03g004899	78.8129	-4.72176	0.537098	-6.92938	4.22683e-12	5.33247e-10
S1	BjuVaA03g000491	16.6788	2.24826	0.424244	2.94231	0.00325773	0.0412345
S1	BjuVaA03g004923	18.4055	-7.96321	1.24025	-5.61435	1.97298e-08	9.24279e-07
S1	BjuVaA03g004947	60.6535	2.26619	0.412286	3.07115	0.00213239	0.0282654
S1	BjuVaA03g004948	3.11846	-5.43825	1.46028	-3.03932	0.00237114	0.0310651
S1	BjuVaA03g004968	107.696	-8.43902	1.1439	-6.50322	7.86198e-11	7.23123e-09
S1	BjuVaA03g004973	280.007	-2.27749	0.282336	-4.52473	6.04735e-06	0.00013938
S1	BjuVaA03g004986	28.7357	-3.50076	0.702388	-3.56037	0.00037033	0.00585123
S1	BjuVaA03g004997	15.8354	-7.77745	1.28415	-5.27777	1.30768e-07	4.69003e-06
S1	BjuVaA03g005030	5.24732	6.23109	1.31415	3.98057	6.87496e-05	0.00126697
S1	BjuVaA03g005038	7.65617	-6.49104	1.35931	-4.03959	5.35438e-05	0.00101191
S1	BjuVaA03g005040	29.3084	-8.06487	1.39806	-5.05333	4.34174e-07	1.35893e-05
S1	BjuVaA03g005043	10.6428	-6.96817	1.2658	-4.71492	2.41801e-06	6.09568e-05
S1	BjuVaA03g005053	7.39564	-4.34935	1.07598	-3.11283	0.00185304	0.0249595
S1	BjuVaA03g005062	60.1999	-8.37906	1.34359	-5.49205	3.97285e-08	1.67928e-06
S1	BjuVaA03g005074	143.696	-4.47575	0.481339	-7.221	5.16053e-13	8.24653e-11
S1	BjuVaA03g005075	85.1378	4.29059	0.348181	9.4508	3.36241e-21	1.58551e-18
S1	BjuVaA03g005112	10.3443	7.11336	1.30289	4.69217	2.70319e-06	6.72326e-05
S1	BjuVaA03g005114	102.074	-8.81043	1.36344	-5.72846	1.01347e-08	5.1917e-07
S1	BjuVaA03g005115	49.953	-7.98864	1.57757	-4.42999	9.42379e-06	0.000208673
S1	BjuVaA03g005119	38.4077	-3.89845	0.586659	-4.9406	7.78837e-07	2.24811e-05
S1	BjuVaA03g005122	9.76884	-6.50685	1.30522	-4.2191	2.45282e-05	0.00049949
S1	BjuVaA03g005133	5.81579	-6.05949	1.31666	-3.84266	0.000121707	0.00210828
S1	BjuVaA03g005141	4.7326	5.43064	1.36228	3.25236	0.00114449	0.0161691
S1	BjuVaA03g005157	3.60889	-6.01403	1.62109	-3.093	0.00198144	0.0264658
S1	BjuVaA03g005162	24.3143	-7.74918	1.27052	-5.31212	1.08356e-07	4.00869e-06
S1	BjuVaA03g005165	253.361	2.09623	0.257607	4.25542	2.08656e-05	0.000430543
S1	BjuVaA03g005170	6.70947	6.01483	1.29143	3.88318	0.000103101	0.00182105
S1	BjuVaA03g005191	31.1965	3.16619	0.437793	4.94797	7.49913e-07	2.18215e-05
S1	BjuVaA03g005195	10.0745	-3.80635	0.851151	-3.29712	0.000976809	0.013982
S1	BjuVaA03g005208	11.7503	7.15908	1.26596	4.86515	1.14373e-06	3.13465e-05
S1	BjuVaA03g005227	7.14881	-5.20936	1.30005	-3.23784	0.00120439	0.0169321
S1	BjuVaA03g005238	4.28802	5.01073	1.34759	2.97623	0.00291818	0.0373891
S1	BjuVaA03g005266	30.6648	3.48725	0.668194	3.72235	0.000197378	0.00328933
S1	BjuVaA03g005276	33.3952	-6.62572	1.14502	-4.91319	8.96045e-07	2.5343e-05
S1	BjuVaA03g005287	93.4487	2.56531	0.275123	5.6895	1.27411e-08	6.36812e-07
S1	BjuVaA03g005320	55.8059	5.55085	0.645662	7.04834	1.8107e-12	2.55936e-10
S1	BjuVaA03g005339	40.8583	-8.44948	1.28008	-5.81954	5.90094e-09	3.22383e-07
S1	BjuVaA03g005340	2066.66	-3.36239	0.563458	-4.19266	2.75704e-05	0.000553988
S1	BjuVaA03g005342	34.6869	-2.99921	0.401038	-4.98508	6.19378e-07	1.84715e-05
S1	BjuVaA03g005362	5.71837	-6.40659	1.36252	-3.96809	7.24522e-05	0.00132613
S1	BjuVaA03g005365	51.1301	3.84512	0.646483	4.40092	1.07794e-05	0.000235161
S1	BjuVaA03g005388	32.7187	-6.21995	1.24142	-4.20482	2.61284e-05	0.000528708
S1	BjuVaA03g000542	21.7197	-3.74602	0.588108	-4.66925	3.02301e-06	7.44022e-05
S1	BjuVaA03g005430	239.365	-8.39542	1.03456	-7.14841	8.77891e-13	1.31862e-10
S1	BjuVaA03g005459	85.4993	-8.99608	1.33311	-5.99807	1.99674e-09	1.26422e-07
S1	BjuVaA03g005499	35.1548	4.38716	0.530286	6.38742	1.68709e-10	1.43382e-08
S1	BjuVaA03g005506	139.141	2.13915	0.2303	4.94638	7.56079e-07	2.19564e-05
S1	BjuVaA03g005515	37.1699	2.89264	0.400094	4.73049	2.23974e-06	5.68865e-05
S1	BjuVaA03g005518	96.7576	3.13939	0.429822	4.97738	6.44502e-07	1.91513e-05
S1	BjuVaA03g005529	33.2056	-8.42179	1.25098	-5.93278	2.97853e-09	1.77932e-07
S1	BjuVaA03g005538	94.6499	2.07264	0.275761	3.88975	0.000100348	0.00178009
S1	BjuVaA03g005552	12.0439	-3.85528	0.74081	-3.85427	0.000116076	0.0020223
S1	BjuVaA03g005567	50.0132	-9.15397	1.54953	-5.26224	1.42314e-07	5.07253e-06
S1	BjuVaA03g005588	30.64	-8.27956	1.2247	-5.94395	2.78243e-09	1.6867e-07
S1	BjuVaA03g005591	62.4115	2.83693	0.340841	5.38939	7.06982e-08	2.7762e-06
S1	BjuVaA03g005593	127.126	-9.53921	1.33836	-6.38035	1.7668e-10	1.49033e-08
S1	BjuVaA03g005596	5.78327	5.90604	1.34441	3.64922	0.000263041	0.00428311
S1	BjuVaA03g005598	48.5632	-2.03568	0.293268	-3.53152	0.00041318	0.00644349
S1	BjuVaA03g005620	4.49396	5.60501	1.43374	3.2119	0.00131862	0.0184076
S1	BjuVaA03g005626	127.865	5.30769	0.551393	7.81238	5.61171e-15	1.30173e-12
S1	BjuVaA03g005632	8.25636	-6.3785	1.29809	-4.14339	3.42209e-05	0.000675586
S1	BjuVaA03g005633	18.0508	-7.58227	1.25463	-5.24636	1.55134e-07	5.47183e-06
S1	BjuVaA03g005634	27.5423	-8.28581	1.22659	-5.93988	2.85232e-09	1.72001e-07
S1	BjuVaA03g005636	8.77695	-5.9352	1.36727	-3.60953	0.000306752	0.00492515
S1	BjuVaA03g005638	161.346	-8.70384	1.62262	-4.74778	2.05658e-06	5.25826e-05
S1	BjuVaA03g005643	22.2797	-5.10549	0.984131	-4.17169	3.02348e-05	0.000602685
S1	BjuVaA03g005644	83.728	4.86914	0.410934	9.41548	4.70932e-21	2.18482e-18
S1	BjuVaA03g005664	4.69031	-5.87894	1.33204	-3.66275	0.000249523	0.00408264
S1	BjuVaA03g005671	82.7484	-2.17262	0.252302	-4.64769	3.3567e-06	8.1513e-05
S1	BjuVaA03g005689	63.3867	-7.98959	1.61602	-4.32518	1.52405e-05	0.000322931
S1	BjuVaA03g005696	60.7285	-7.15796	0.939165	-6.55685	5.49562e-11	5.2692e-09
S1	BjuVaA03g005716	9.40496	-6.44322	1.32593	-4.10521	4.03941e-05	0.000784354
S1	BjuVaA03g005717	34.3691	7.48005	1.27888	5.06699	4.04164e-07	1.27611e-05
S1	BjuVaA03g005726	21.528	-6.17701	1.15735	-4.47315	7.70768e-06	0.000174159
S1	BjuVaA03g005728	6.563	-6.35721	1.28732	-4.16152	3.16134e-05	0.000627988
S1	BjuVaA03g005741	29.1211	-5.13796	1.09663	-3.77335	0.000161073	0.00273259
S1	BjuVaA03g005749	32.7692	-3.84548	0.59233	-4.80387	1.55626e-06	4.09579e-05
S1	BjuVaA03g000575	479.843	-3.71039	0.925958	-2.92712	0.00342115	0.0430191
S1	BjuVaA03g005759	562.251	-1.76952	0.212353	-3.62377	0.000290341	0.00468882
S1	BjuVaA03g005762	174.271	1.9051	0.275293	3.28778	0.0010098	0.0144149
S1	BjuVaA03g005764	14.8248	-7.08496	1.25124	-4.86315	1.15529e-06	3.15732e-05
S1	BjuVaA03g005774	3.34857	-5.31857	1.43228	-3.01517	0.00256836	0.0333077
S1	BjuVaA03g005793	313.838	-1.89756	0.2397	-3.74451	0.00018075	0.00303826
S1	BjuVaA03g005798	12.9558	-7.37875	1.28202	-4.97555	6.50634e-07	1.92937e-05
S1	BjuVaA03g005808	8.15829	-4.33065	1.12206	-2.96833	0.00299425	0.0382446
S1	BjuVaA03g005809	110.517	8.00322	0.753901	9.28931	1.55291e-20	6.97938e-18
S1	BjuVaA03g005817	12.7761	-7.16764	1.34466	-4.58677	4.50162e-06	0.000106658
S1	BjuVaA03g005830	36.671	2.76799	0.36952	4.78456	1.71363e-06	4.46676e-05
S1	BjuVaA03g005837	40.4924	-7.71798	1.51948	-4.42125	9.81319e-06	0.000216396
S1	BjuVaA03g005864	443.416	-8.71407	1.09477	-7.04629	1.8375e-12	2.59087e-10
S1	BjuVaA03g005872	27.0381	-7.4375	1.24063	-5.1889	2.11542e-07	7.21803e-06
S1	BjuVaA03g005885	17.8562	-7.72486	1.24873	-5.38536	7.23012e-08	2.82756e-06
S1	BjuVaA03g005904	72.9954	-1.95467	0.296611	-3.2186	0.00128817	0.0180132
S1	BjuVaA03g005911	6.53974	6.62082	1.31258	4.28226	1.85007e-05	0.000385061
S1	BjuVaA03g005912	16.5448	-6.66834	1.2656	-4.47879	7.50679e-06	0.000170288
S1	BjuVaA03g005924	16.7036	-7.22877	1.29025	-4.82758	1.38202e-06	3.69161e-05
S1	BjuVaA03g005931	106.508	2.20156	0.327226	3.67197	0.000240692	0.00395276
S1	BjuVaA03g005934	14.455	-7.21884	1.28203	-4.85076	1.22988e-06	3.32796e-05
S1	BjuVaA03g005997	35.9988	-5.5473	0.930612	-4.88636	1.02717e-06	2.85603e-05
S1	BjuVaA03g005998	193.497	2.29793	0.269822	4.81031	1.50698e-06	3.983e-05
S1	BjuVaA03g005999	23.9146	5.47505	0.936559	4.77818	1.76888e-06	4.58173e-05
S1	BjuVaA03g006009	6.47745	5.29733	1.40257	3.06389	0.0021848	0.0288472
S1	BjuVaA03g006071	14.1804	-7.57881	1.34635	-4.8864	1.02699e-06	2.85603e-05
S1	BjuVaA03g006072	48.7601	-2.20497	0.359414	-3.3526	0.000800574	0.0117279
S1	BjuVaA03g006078	84.2444	-8.12748	1.19276	-5.97561	2.29231e-09	1.43339e-07
S1	BjuVaA03g006087	27.2133	-3.45074	0.516712	-4.74296	2.10618e-06	5.37551e-05
S1	BjuVaA03g006091	8.96732	-6.58335	1.41289	-3.95173	7.75871e-05	0.0014098
S1	BjuVaA03g006092	5.04235	-5.30416	1.41822	-3.0349	0.00240617	0.0314453
S1	BjuVaA03g006102	12.1544	-5.80154	1.26454	-3.79705	0.000146426	0.00250702
S1	BjuVaA03g006103	10.4797	5.67311	1.25295	3.72967	0.000191731	0.00320357
S1	BjuVaA03g006104	4.27421	-5.56816	1.40523	-3.25083	0.00115067	0.0162444
S1	BjuVaA03g006113	28.1927	-2.89591	0.501838	-3.77794	0.00015813	0.00268821
S1	BjuVaA03g000612	767.935	1.37321	0.11787	3.16629	0.00154395	0.0212033
S1	BjuVaA03g006124	351.007	2.58337	0.199203	7.94851	1.8877e-15	4.82648e-13
S1	BjuVaA03g006125	1603.46	9.29864	0.731635	11.3426	8.07139e-30	8.14616e-27
S1	BjuVaA03g006136	764.175	1.95064	0.213932	4.44364	8.84492e-06	0.00019684
S1	BjuVaA03g006148	13.2508	-4.00195	0.80297	-3.73856	0.000185075	0.00310408
S1	BjuVaA03g000615	27.4474	-7.22032	1.30024	-4.78399	1.71848e-06	4.47333e-05
S1	BjuVaA03g000616	167.775	-1.90729	0.218048	-4.161	3.16863e-05	0.00062922
S1	BjuVaA03g006164	3.69904	-5.96212	1.53211	-3.23876	0.00120051	0.0168941
S1	BjuVaA03g006177	78.8434	-6.84283	0.840865	-6.94859	3.68949e-12	4.72715e-10
S1	BjuVaA03g006178	11.2447	-7.17912	1.30218	-4.74522	2.08283e-06	5.32066e-05
S1	BjuVaA03g006182	7.54821	6.49324	1.35009	4.06881	4.72543e-05	0.000903437
S1	BjuVaA03g006186	17.3753	-3.63444	0.770112	-3.42085	0.000624257	0.00935703
S1	BjuVaA03g006188	27.791	2.78852	0.522534	3.42279	0.000619821	0.00930265
S1	BjuVaA03g006189	7.8451	-6.09736	1.31177	-3.88588	0.000101961	0.0018037
S1	BjuVaA03g006196	171.811	4.59987	0.34648	10.3898	2.75809e-25	1.8889e-22
S1	BjuVaA03g006205	50.6066	-8.70081	1.59366	-4.83214	1.35075e-06	3.61929e-05
S1	BjuVaA03g006206	301.894	-3.30395	0.339171	-6.79288	1.09916e-11	1.26973e-09
S1	BjuVaA03g006219	32.0992	-4.78554	0.684186	-5.53291	3.14962e-08	1.37266e-06
S1	BjuVaA03g006254	5.61015	5.15219	1.36121	3.05037	0.00228559	0.0300676
S1	BjuVaA03g006265	35.5768	-3.45866	0.39927	-6.15788	7.37262e-10	5.28843e-08
S1	BjuVaA03g000658	54.0625	8.5506	1.23052	6.13613	8.45564e-10	5.99059e-08
S1	BjuVaA03g000668	116.864	3.18079	0.275175	7.92509	2.27977e-15	5.77755e-13
S1	BjuVaA03g000701	30.3382	-3.96773	0.578767	-5.12768	2.93328e-07	9.62062e-06
S1	BjuVaA03g000702	159.967	-8.75573	1.22442	-6.33419	2.38594e-10	1.94969e-08
S1	BjuVaA03g000703	189.132	-8.38308	1.45138	-5.08693	3.63905e-07	1.16433e-05
S1	BjuVaA03g000786	3.29731	6.26381	1.70958	3.079	0.00207697	0.027614
S1	BjuVaA03g000787	52.1658	7.95219	1.2195	5.70086	1.19206e-08	5.9945e-07
S1	BjuVaA03g000802	20.6198	3.4898	0.60156	4.13891	3.48964e-05	0.000686802
S1	BjuVaA03g000814	26.9699	-2.66865	0.42597	-3.9173	8.95478e-05	0.00160583
S1	BjuVaA03g000815	274.314	-5.4722	0.608085	-7.35456	1.91554e-13	3.2544e-11
S1	BjuVaA03g000816	56.5273	-9.98205	1.50641	-5.96254	2.48344e-09	1.54118e-07
S1	BjuVaA03g000820	229.573	-9.73771	1.21248	-7.20646	5.74249e-13	9.03935e-11
S1	BjuVaA03g000870	62.311	-9.24656	1.50685	-5.47273	4.43164e-08	1.85279e-06
S1	BjuVaA03g000871	5.45389	-6.08395	1.40088	-3.62911	0.0002844	0.00460346
S1	BjuVaA03g000872	3.50859	-5.48705	1.40947	-3.1835	0.00145506	0.0201411
S1	BjuVaA03g000883	86.2767	-3.20655	0.364069	-6.0608	1.35446e-09	9.02888e-08
S1	BjuVaA03g000009	169.794	-1.70567	0.193635	-3.64432	0.000268103	0.0043606
S1	BjuVaA03g000906	139.405	7.18301	0.569821	10.8508	1.97714e-27	1.60198e-24
S1	BjuVaA03g000911	58.712	-2.28926	0.395213	-3.2622	0.00110553	0.0156609
S1	BjuVaA03g000942	108.264	7.36865	0.835324	7.62416	2.45625e-14	5.09374e-12
S1	BjuVaA03g000957	6.42535	-6.58789	1.31468	-4.2504	2.13394e-05	0.00043906
S1	BjuVaA03g000959	114.184	-2.28126	0.236554	-5.41636	6.08237e-08	2.43667e-06
S1	BjuVaA03g000979	202.6	-8.26953	1.18912	-6.11336	9.75572e-10	6.80276e-08
S1	BjuVaA04g001031	6.79861	5.98051	1.41572	3.51799	0.000434825	0.00674248
S1	BjuVaA04g001037	25.1977	-8.84837	1.27615	-6.15003	7.74676e-10	5.5361e-08
S1	BjuVaA04g001038	124.542	-9.73695	1.40924	-6.19975	5.65546e-10	4.18722e-08
S1	BjuVaA04g001045	14.2319	-7.16721	1.24063	-4.97106	6.65894e-07	1.96659e-05
S1	BjuVaA04g001132	19.4233	-6.70573	1.3214	-4.31795	1.57485e-05	0.000332226
S1	BjuVaA04g000116	27.1018	6.39847	1.11367	4.84747	1.25048e-06	3.37894e-05
S1	BjuVaA04g001161	7.53345	6.60854	1.3368	4.1955	2.72264e-05	0.000548225
S1	BjuVaA04g001183	11.9955	-7.09287	1.35927	-4.48247	7.37854e-06	0.000167643
S1	BjuVaA04g001185	6.89268	-6.40259	1.35362	-3.99122	6.57335e-05	0.00121867
S1	BjuVaA04g000012	249.199	2.885	0.282468	6.67334	2.5004e-11	2.63448e-09
S1	BjuVaA04g000123	16.6118	3.42632	0.667661	3.63406	0.000278991	0.0045198
S1	BjuVaA04g001236	13.116	6.00004	1.27395	3.92482	8.67961e-05	0.00156184
S1	BjuVaA04g001280	7.97008	-6.51041	1.29926	-4.2412	2.2233e-05	0.000455815
S1	BjuVaA04g001285	58.2786	-9.25994	1.57299	-5.2511	1.51196e-07	5.35498e-06
S1	BjuVaA04g001376	9.82214	7.07375	1.36325	4.45533	8.37622e-06	0.000187862
S1	BjuVaA04g001405	24.7386	3.08247	0.465256	4.47595	7.60714e-06	0.000172293
S1	BjuVaA04g001426	12.3973	7.07785	1.28667	4.72369	2.31599e-06	5.8642e-05
S1	BjuVaA04g000143	143.774	-1.61553	0.195678	-3.14561	0.00165743	0.0225838
S1	BjuVaA04g001448	5.69771	-5.26537	1.35979	-3.1368	0.00170803	0.0232182
S1	BjuVaA04g001457	11.4148	7.11119	1.2571	4.86135	1.16588e-06	3.18021e-05
S1	BjuVaA04g001465	142.197	-6.47276	1.03982	-5.26319	1.41581e-07	5.05263e-06
S1	BjuVaA04g001482	142.042	-4.0703	0.391887	-7.83465	4.70137e-15	1.10304e-12
S1	BjuVaA04g001485	28.5098	-8.06781	1.37031	-5.15783	2.49826e-07	8.3396e-06
S1	BjuVaA04g001493	9.59758	-5.40111	1.33415	-3.29881	0.000970971	0.0139123
S1	BjuVaA04g001494	5.50068	-6.15766	1.37138	-3.76092	0.000169288	0.00285931
S1	BjuVaA04g001496	28.5326	-6.96846	1.03401	-5.77216	7.82619e-09	4.11917e-07
S1	BjuVaA04g001516	71.1276	6.98186	0.751478	7.96012	1.71878e-15	4.41421e-13
S1	BjuVaA04g001584	10.4624	-7.16084	1.30911	-4.70614	2.52455e-06	6.33649e-05
S1	BjuVaA04g001585	5.20251	-5.61482	1.49781	-3.08104	0.00206278	0.027444
S1	BjuVaA04g001587	28.854	-5.96924	0.982802	-5.0562	4.27696e-07	1.34011e-05
S1	BjuVaA04g001589	32.1123	4.29388	0.583775	5.64237	1.67721e-08	8.05397e-07
S1	BjuVaA04g001592	11.8844	-7.25326	1.26099	-4.95901	7.08529e-07	2.07431e-05
S1	BjuVaA04g001605	444.521	3.78196	0.237664	11.7054	1.19529e-31	1.49484e-28
S1	BjuVaA04g001614	51.2243	-5.09448	0.647545	-6.32307	2.56412e-10	2.07175e-08
S1	BjuVaA04g001620	40.1799	3.05485	0.698762	2.9407	0.00327466	0.0414397
S1	BjuVaA04g001630	204.502	1.86352	0.216332	3.99163	6.56205e-05	0.00121736
S1	BjuVaA04g001631	48.1847	-5.88095	1.49499	-3.26487	0.00109515	0.0155368
S1	BjuVaA04g001632	17.6167	2.72338	0.573791	3.00349	0.00266903	0.034512
S1	BjuVaA04g001636	11.8295	-6.88619	1.31184	-4.48696	7.22461e-06	0.000164276
S1	BjuVaA04g001678	434.136	-4.64026	0.790632	-4.60424	4.13974e-06	9.91057e-05
S1	BjuVaA04g001679	52.2278	-4.03695	0.573894	-5.29183	1.211e-07	4.39534e-06
S1	BjuVaA04g001707	207.725	-1.85099	0.215594	-3.94719	7.9073e-05	0.00143242
S1	BjuVaA04g001749	101.139	-5.76037	0.867782	-5.48567	4.11893e-08	1.73465e-06
S1	BjuVaA04g001750	114.966	-5.77817	1.17971	-4.0503	5.11522e-05	0.000969264
S1	BjuVaA04g001767	8.09074	-7.669	1.31198	-5.08314	3.71241e-07	1.18451e-05
S1	BjuVaA04g001808	23.9393	-4.37781	0.76303	-4.42683	9.56275e-06	0.000211424
S1	BjuVaA04g000182	125.8	-6.58661	0.851025	-6.56456	5.21866e-11	5.05419e-09
S1	BjuVaA04g001820	125.534	2.53855	0.323334	4.75841	1.95126e-06	5.01126e-05
S1	BjuVaA04g001826	50.3643	-6.86535	0.977713	-5.99905	1.98474e-09	1.26025e-07
S1	BjuVaA04g001910	32.1487	-3.22946	0.491744	-4.53377	5.79396e-06	0.000134185
S1	BjuVaA04g000193	17.0175	-4.73497	0.836341	-4.46585	7.97515e-06	0.000179708
S1	BjuVaA04g001941	17.3655	-5.80268	1.09093	-4.40238	1.07072e-05	0.000233928
S1	BjuVaA04g001945	15.7004	7.55989	1.29341	5.0718	3.94079e-07	1.24838e-05
S1	BjuVaA04g001968	95.2042	-10.1798	1.3277	-6.91401	4.71156e-12	5.85413e-10
S1	BjuVaA04g000198	64.3446	2.54962	0.473411	3.27331	0.00106297	0.0151238
S1	BjuVaA04g001988	111.257	5.05826	0.38022	10.6735	1.35477e-26	1.02549e-23
S1	BjuVaA04g001990	14.3832	3.86768	0.612826	4.67944	2.87659e-06	7.10481e-05
S1	BjuVaA04g000020	10.0095	5.70458	1.34943	3.48636	0.000489645	0.00751155
S1	BjuVaA04g002027	14.0851	-7.25237	1.26476	-4.94353	7.672e-07	2.22009e-05
S1	BjuVaA04g000209	54.9847	-5.60982	0.717929	-6.42099	1.3539e-10	1.17833e-08
S1	BjuVaA04g000211	10.0922	-3.2431	0.742881	-3.01946	0.00253224	0.032906
S1	BjuVaA04g002171	4.21924	-5.32181	1.37362	-3.1463	0.00165352	0.0225412
S1	BjuVaA04g002224	11.4027	-7.17946	1.3204	-4.67999	2.86884e-06	7.0893e-05
S1	BjuVaA04g002225	187.812	-2.22809	0.282092	-4.35351	1.33976e-05	0.000286626
S1	BjuVaA04g002242	76.6933	-3.38053	0.555701	-4.28383	1.83707e-05	0.000382494
S1	BjuVaA04g002243	22.7806	-2.68862	0.49763	-3.39333	0.000690485	0.010235
S1	BjuVaA04g002255	9.25702	-7.10749	1.30467	-4.68125	2.85135e-06	7.0491e-05
S1	BjuVaA04g002270	58.0877	-9.31586	1.61219	-5.15812	2.49447e-07	8.33343e-06
S1	BjuVaA04g002281	9.40201	4.59657	0.812378	4.42721	9.54604e-06	0.000211136
S1	BjuVaA04g002285	135.448	-9.16461	1.63958	-4.97971	6.3681e-07	1.89521e-05
S1	BjuVaA04g002289	111.225	-9.19379	1.37402	-5.96337	2.47084e-09	1.53667e-07
S1	BjuVaA04g002313	153.846	-8.03748	1.08642	-6.47766	9.3154e-11	8.45263e-09
S1	BjuVaA04g000232	41.4792	3.0003	0.405323	4.93506	8.0125e-07	2.30356e-05
S1	BjuVaA04g002320	36.8745	-4.1201	0.525356	-5.93901	2.86745e-09	1.72732e-07
S1	BjuVaA04g002324	1240.42	1.7308	0.254144	2.87553	0.00403349	0.0498427
S1	BjuVaA04g002363	24.8058	-2.5448	0.502402	-3.07482	0.00210628	0.027958
S1	BjuVaA04g002369	66.4227	1.78563	0.264701	2.96799	0.0029975	0.0382776
S1	BjuVaA04g002379	332.234	3.00639	0.240826	8.33128	7.99745e-17	2.46031e-14
S1	BjuVaA04g002382	180.967	-10.286	1.68605	-5.50757	3.63812e-08	1.55725e-06
S1	BjuVaA04g002448	38.8975	-5.8682	0.768453	-6.33506	2.37245e-10	1.94375e-08
S1	BjuVaA04g002450	7.83658	6.8125	1.28677	4.51713	6.26837e-06	0.00014384
S1	BjuVaA04g002455	50.1171	-2.20423	0.351016	-3.43071	0.000602012	0.00907085
S1	BjuVaA04g002457	9.1554	3.57181	0.702725	3.65977	0.000252439	0.00412566
S1	BjuVaA04g002459	15.8939	-7.19997	1.29186	-4.79925	1.5926e-06	4.17938e-05
S1	BjuVaA04g002474	203.15	-1.95834	0.219707	-4.36191	1.2893e-05	0.000276757
S1	BjuVaA04g002481	35.4578	5.90757	0.901318	5.44489	5.18386e-08	2.11952e-06
S1	BjuVaA04g002512	147.452	-2.29032	0.300062	-4.30019	1.70654e-05	0.000357515
S1	BjuVaA04g002535	127.985	-2.00197	0.243519	-4.11454	3.8795e-05	0.000757056
S1	BjuVaA04g002538	20.153	-6.96478	1.23878	-4.81504	1.47172e-06	3.89624e-05
S1	BjuVaA04g002555	377.732	1.66368	0.218558	3.03661	0.00239257	0.0312889
S1	BjuVaA04g002564	11.0567	-6.88016	1.38351	-4.25018	2.136e-05	0.000439327
S1	BjuVaA04g002571	13.9556	-7.32549	1.29875	-4.87043	1.11354e-06	3.06212e-05
S1	BjuVaA04g002603	13.4445	-7.36505	1.27084	-5.00853	5.48461e-07	1.65888e-05
S1	BjuVaA04g000261	398.64	2.83361	0.198831	9.22195	2.91739e-20	1.25247e-17
S1	BjuVaA04g002624	19.9208	-5.50441	0.992996	-4.53619	5.72801e-06	0.000132764
S1	BjuVaA04g002635	4.36817	-5.96349	1.39853	-3.54909	0.00038657	0.00607779
S1	BjuVaA04g002647	5.69781	5.94653	1.37681	3.59275	0.000327204	0.00522872
S1	BjuVaA04g002648	21.5426	-7.81954	1.26269	-5.40079	6.63462e-08	2.63225e-06
S1	BjuVaA04g002734	5.14813	-5.89392	1.40343	-3.48712	0.000488251	0.00749416
S1	BjuVaA04g000275	12.3415	2.68226	0.570045	2.9511	0.00316641	0.0402565
S1	BjuVaA04g000276	309.044	1.52445	0.163813	3.20152	0.00136704	0.0190373
S1	BjuVaA04g002762	11.2706	4.80141	1.10936	3.42667	0.000611022	0.00918737
S1	BjuVaA04g002763	27.3288	-6.98267	1.28245	-4.66504	3.08563e-06	7.56006e-05
S1	BjuVaA04g000279	78.5125	-2.2148	0.399632	-3.0398	0.00236735	0.0310226
S1	BjuVaA04g002801	24.9207	2.77434	0.534315	3.32077	0.000897698	0.0129723
S1	BjuVaA04g002822	151.584	2.15455	0.235257	4.90762	9.21861e-07	2.59838e-05
S1	BjuVaA04g002827	19.2519	-3.36402	0.571295	-4.138	3.50344e-05	0.000689046
S1	BjuVaA04g000283	322.17	-3.54694	0.33815	-7.53197	4.99795e-14	9.88049e-12
S1	BjuVaA04g002845	98.3504	2.00676	0.334362	3.01098	0.0026041	0.0337331
S1	BjuVaA04g002846	13.0966	7.44516	1.26543	5.09328	3.5192e-07	1.1285e-05
S1	BjuVaA04g000287	12.3688	-6.03429	1.25713	-4.0046	6.21233e-05	0.00116071
S1	BjuVaA04g002876	128.028	-3.56615	0.421445	-6.08893	1.13666e-09	7.74762e-08
S1	BjuVaA04g002897	7.80497	-4.74694	1.12944	-3.31753	0.000908178	0.0131073
S1	BjuVaA04g000290	157.68	1.71745	0.230714	3.1097	0.00187278	0.0251723
S1	BjuVaA04g002951	171.717	-9.79609	1.41167	-6.231	4.63478e-10	3.50828e-08
S1	BjuVaA04g002969	153.945	-1.55826	0.19	-2.93818	0.00330144	0.0417059
S1	BjuVaA04g002974	17.3913	5.03101	0.807234	4.9936	5.92625e-07	1.77936e-05
S1	BjuVaA04g002980	95.4191	-6.62106	1.40678	-3.99568	6.45084e-05	0.00120098
S1	BjuVaA04g002982	225.487	-5.66971	0.737008	-6.33604	2.35745e-10	1.93651e-08
S1	BjuVaA04g003015	40.3466	-5.11249	0.724972	-5.67262	1.40632e-08	6.93256e-07
S1	BjuVaA04g003042	971.991	2.36185	0.222436	6.12241	9.21697e-10	6.49001e-08
S1	BjuVaA04g003052	29.1019	2.23263	0.373896	3.29672	0.000978222	0.0139988
S1	BjuVaA04g003057	492.485	5.8679	0.312179	15.5933	8.08412e-55	3.87553e-51
S1	BjuVaA04g003100	6.70709	5.93875	1.35219	3.65241	0.00025979	0.00423496
S1	BjuVaA04g003135	53.4217	-6.99448	1.00876	-5.94242	2.80838e-09	1.69746e-07
S1	BjuVaA04g003140	26.4973	-8.15942	1.32971	-5.3842	7.27672e-08	2.83901e-06
S1	BjuVaA04g003150	105.935	2.67811	0.32808	5.11494	3.13845e-07	1.02063e-05
S1	BjuVaA04g003159	361.231	10.4995	1.11644	8.50877	1.75786e-17	6.01942e-15
S1	BjuVaA04g003169	165.226	-2.97304	0.31895	-6.18604	6.16939e-10	4.51542e-08
S1	BjuVaA04g003173	279.65	-9.8607	1.28827	-6.87799	6.07012e-12	7.35162e-10
S1	BjuVaA04g003176	6.80848	-5.21192	1.30717	-3.22218	0.0012722	0.0177985
S1	BjuVaA04g003179	553.495	-9.68152	1.32487	-6.55274	5.64908e-11	5.38785e-09
S1	BjuVaA04g003181	52.1466	-7.75369	1.72593	-3.91307	9.11309e-05	0.00162965
S1	BjuVaA04g003203	139.921	-2.82875	0.270184	-6.76855	1.30084e-11	1.48187e-09
S1	BjuVaA04g003205	116.347	2.83443	0.432443	4.24201	2.21523e-05	0.000454324
S1	BjuVaA04g003228	39.3745	-6.59268	0.987846	-5.66149	1.50063e-08	7.32889e-07
S1	BjuVaA04g003238	792.699	1.48322	0.143978	3.35623	0.00079012	0.0115895
S1	BjuVaA04g003299	67.9664	-9.35177	1.62433	-5.14166	2.72318e-07	9.01894e-06
S1	BjuVaA04g003344	13.4202	7.423	1.30576	4.91898	8.69983e-07	2.47274e-05
S1	BjuVaA04g003364	18.6659	-4.59714	1.17629	-3.05804	0.00222788	0.0293755
S1	BjuVaA04g003378	54.0625	2.87906	0.4788	3.92451	8.69056e-05	0.00156332
S1	BjuVaA04g003413	133.734	-7.01807	1.23896	-4.85734	1.18972e-06	3.23758e-05
S1	BjuVaA04g003418	36.5245	-7.56542	1.3436	-4.88646	1.02666e-06	2.85603e-05
S1	BjuVaA04g003428	85.7982	-2.77619	0.387404	-4.58486	4.54299e-06	0.000107507
S1	BjuVaA04g000036	622.54	2.75093	0.229254	7.6375	2.21472e-14	4.64994e-12
S1	BjuVaA04g000417	86.2958	9.37565	1.20104	6.97365	3.08815e-12	4.04681e-10
S1	BjuVaA04g000456	33.3722	6.92155	1.05485	5.61365	1.98099e-08	9.26522e-07
S1	BjuVaA04g000486	6.44427	-6.32115	1.38106	-3.85296	0.0001167	0.00203133
S1	BjuVaA04g000531	32.7695	2.73744	0.435913	3.98575	6.7268e-05	0.00124391
S1	BjuVaA04g000539	22.4118	4.28974	0.70612	4.65889	3.17918e-06	7.76398e-05
S1	BjuVaA04g000563	156.219	1.95472	0.25091	3.80502	0.000141793	0.00242931
S1	BjuVaA04g000058	9.19945	4.1365	0.809568	3.87429	0.000106935	0.00187897
S1	BjuVaA04g000595	30.884	-8.02599	1.28613	-5.46289	4.68456e-08	1.9402e-06
S1	BjuVaA04g000606	307.659	3.01914	0.19676	10.2619	1.0459e-24	6.83734e-22
S1	BjuVaA04g000614	43.9364	-8.00657	1.50534	-4.65447	3.24809e-06	7.92099e-05
S1	BjuVaA04g000063	10.1204	5.9545	1.31709	3.7617	0.000168761	0.00285291
S1	BjuVaA04g000655	13.5367	-7.04214	1.27771	-4.72888	2.25758e-06	5.73143e-05
S1	BjuVaA04g000662	26.2078	-8.17373	1.29349	-5.54605	2.92201e-08	1.28221e-06
S1	BjuVaA04g000677	28.7673	-7.27927	1.24927	-5.02636	4.99869e-07	1.5296e-05
S1	BjuVaA04g000699	28.6791	-6.66724	1.05613	-5.36602	8.04924e-08	3.09555e-06
S1	BjuVaA04g000700	26.6066	-8.35302	1.22893	-5.98324	2.18737e-09	1.37224e-07
S1	BjuVaA04g000716	44.8496	-8.94233	1.28077	-6.2012	5.6035e-10	4.1541e-08
S1	BjuVaA04g000721	45.7104	6.17958	0.719209	7.20177	5.94372e-13	9.24136e-11
S1	BjuVaA04g000729	117.266	2.52671	0.317536	4.80799	1.52459e-06	4.0214e-05
S1	BjuVaA04g000740	39.9479	9.00852	1.2116	6.60986	3.84673e-11	3.86879e-09
S1	BjuVaA04g000751	46.1797	-6.60089	1.0453	-5.35818	8.40636e-08	3.21329e-06
S1	BjuVaA04g000757	23.9509	5.90939	0.95419	5.14509	2.67398e-07	8.87134e-06
S1	BjuVaA04g000801	153.311	5.69013	0.430544	10.8935	1.23777e-27	1.09549e-24
S1	BjuVaA04g000082	3.09547	-6.17706	1.52971	-3.38435	0.000713464	0.0105458
S1	BjuVaA04g000084	21.7137	-8.09526	1.25284	-5.66335	1.48446e-08	7.26792e-07
S1	BjuVaA04g000862	64.2798	-2.63428	0.282471	-5.78567	7.22253e-09	3.8472e-07
S1	BjuVaA04g000870	7.34673	-4.66398	1.14157	-3.2096	0.00132919	0.0185421
S1	BjuVaA04g000899	381.554	2.51208	0.238555	6.33848	2.32045e-10	1.90974e-08
S1	BjuVaA04g000902	110.323	-8.46255	1.26074	-5.91917	3.23563e-09	1.90327e-07
S1	BjuVaA04g000923	11.1228	6.43141	1.32798	4.08997	4.31432e-05	0.000831472
S1	BjuVaA04g000926	26.859	7.10348	1.21965	5.00427	5.60755e-07	1.6925e-05
S1	BjuVaA04g000094	13.0193	6.16291	1.26014	4.09711	4.18344e-05	0.000808142
S1	BjuVaA04g000987	18.8433	-6.84359	1.26548	-4.61769	3.88039e-06	9.33632e-05
S1	BjuVaA04g000989	5.60811	6.01872	1.32679	3.78259	0.000155206	0.00264554
S1	BjuVaA05g001012	30.0572	-8.34124	1.28444	-5.71553	1.0936e-08	5.55276e-07
S1	BjuVaA05g001015	9.31296	-5.68332	1.31824	-3.5527	0.000381305	0.00600814
S1	BjuVaA05g001153	36.5404	5.61888	0.699573	6.60243	4.04465e-11	4.04662e-09
S1	BjuVaA05g001154	36.4925	5.08299	0.652375	6.25866	3.88302e-10	3.00245e-08
S1	BjuVaA05g001163	35.168	-8.74748	1.30851	-5.92082	3.20336e-09	1.88814e-07
S1	BjuVaA05g001169	197.467	-5.83773	0.542588	-8.91603	4.83313e-19	1.87865e-16
S1	BjuVaA05g001199	55.4976	-2.60714	0.361547	-4.44517	8.78212e-06	0.000195593
S1	BjuVaA05g001202	9.25852	-5.86249	1.29282	-3.76114	0.000169138	0.0028576
S1	BjuVaA05g001214	40.1344	-8.86587	1.29609	-6.06891	1.28784e-09	8.64056e-08
S1	BjuVaA05g001218	13.898	6.74926	1.37114	4.19306	2.75216e-05	0.000553201
S1	BjuVaA05g001283	8.96907	-6.74208	1.39874	-4.10519	4.03984e-05	0.000784354
S1	BjuVaA05g001332	4.63142	-6.50999	1.38458	-3.97955	6.90471e-05	0.00127149
S1	BjuVaA05g001333	61.0624	-3.09486	0.370902	-5.648	1.62322e-08	7.8405e-07
S1	BjuVaA05g001345	25.8823	-8.15783	1.29025	-5.54764	2.89556e-08	1.27547e-06
S1	BjuVaA05g001384	123.871	-1.78797	0.259052	-3.04176	0.00235202	0.0308498
S1	BjuVaA05g001385	189.712	-2.51457	0.368495	-4.11016	3.95381e-05	0.000769729
S1	BjuVaA05g000141	25.5819	-7.9094	1.35731	-5.09051	3.57109e-07	1.14386e-05
S1	BjuVaA05g001434	10.0988	-6.79543	1.27153	-4.55784	5.16813e-06	0.000120877
S1	BjuVaA05g001435	3.82571	-5.14794	1.40255	-2.95743	0.0031022	0.0395181
S1	BjuVaA05g001436	177.896	-4.00297	0.640485	-4.6886	2.75085e-06	6.8241e-05
S1	BjuVaA05g001444	83.3414	1.75259	0.260974	2.88378	0.0039293	0.0487165
S1	BjuVaA05g001463	40.6747	-2.80768	0.382279	-4.72868	2.25985e-06	5.73467e-05
S1	BjuVaA05g001464	7.43132	6.31753	1.29909	4.09327	4.25338e-05	0.000820551
S1	BjuVaA05g001465	32.9609	2.41752	0.444069	3.19213	0.00141229	0.0195963
S1	BjuVaA05g001518	19.4925	8.15364	1.24595	5.74151	9.38358e-09	4.84142e-07
S1	BjuVaA05g001537	34.9159	-3.18363	0.390304	-5.59469	2.21021e-08	1.01395e-06
S1	BjuVaA05g001543	11.4534	-6.72826	1.36467	-4.19755	2.69813e-05	0.000543672
S1	BjuVaA05g001546	308.043	-11.0097	1.27418	-7.85581	3.97188e-15	9.57113e-13
S1	BjuVaA05g001555	8.13189	-6.73889	1.31219	-4.37351	1.22266e-05	0.000263435
S1	BjuVaA05g001590	52.7604	6.96955	0.877461	6.80321	1.02315e-11	1.1843e-09
S1	BjuVaA05g001616	52.3052	-3.22118	0.408988	-5.43091	5.60667e-08	2.26822e-06
S1	BjuVaA05g001643	4.38133	-5.08667	1.36041	-3.00401	0.00266448	0.0344687
S1	BjuVaA05g001661	17.3205	2.68598	0.508712	3.31421	0.000919029	0.0132406
S1	BjuVaA05g001668	56.3909	-7.29611	1.4435	-4.36168	1.29066e-05	0.000276946
S1	BjuVaA05g001674	16.9711	-7.71486	1.27011	-5.28685	1.24439e-07	4.49387e-06
S1	BjuVaA05g001713	48.7188	-5.80504	0.745033	-6.44942	1.12276e-10	9.99852e-09
S1	BjuVaA05g001714	22.4469	-6.90256	1.3265	-4.44973	8.59785e-06	0.000192159
S1	BjuVaA05g001735	11.1467	-7.12521	1.35829	-4.5095	6.49808e-06	0.000148637
S1	BjuVaA05g001739	25.3918	-8.18989	1.32626	-5.42116	5.92139e-08	2.38621e-06
S1	BjuVaA05g001742	53.694	5.13702	0.504502	8.20021	2.39973e-16	6.93726e-14
S1	BjuVaA05g001749	46.3161	7.39276	1.09304	5.84862	4.95666e-09	2.76038e-07
S1	BjuVaA05g001760	8.96388	-6.56919	1.26816	-4.39155	1.12544e-05	0.000243951
S1	BjuVaA05g001771	45.1222	-2.90064	0.408704	-4.6504	3.31298e-06	8.06896e-05
S1	BjuVaA05g001776	58.8327	-6.26183	0.770584	-6.82836	8.58883e-12	1.00836e-09
S1	BjuVaA05g001813	15.5254	-7.09529	1.2537	-4.86186	1.16291e-06	3.17361e-05
S1	BjuVaA05g001828	20.704	-7.50493	1.28956	-5.04431	4.55163e-07	1.41692e-05
S1	BjuVaA05g001832	24.6294	5.09454	1.25894	3.25237	0.00114448	0.0161691
S1	BjuVaA05g001847	4.15689	5.27862	1.41756	3.0183	0.00254197	0.0330026
S1	BjuVaA05g001851	20.304	6.94272	1.30238	4.56295	5.0439e-06	0.000118194
S1	BjuVaA05g001865	7.25795	-6.0709	1.29543	-3.91446	9.06057e-05	0.00162177
S1	BjuVaA05g001882	39.7264	-2.51934	0.365332	-4.15879	3.19937e-05	0.000635106
S1	BjuVaA05g001895	66.5872	-6.77455	0.972104	-5.94026	2.84575e-09	1.71784e-07
S1	BjuVaA05g000019	246.237	2.30972	0.265601	4.93115	8.17467e-07	2.34083e-05
S1	BjuVaA05g001901	20.5157	-7.65913	1.2367	-5.38459	7.2609e-08	2.83767e-06
S1	BjuVaA05g001903	5.68635	6.13287	1.32307	3.87951	0.000104667	0.00184589
S1	BjuVaA05g001904	29.142	-8.32938	1.24583	-5.88312	4.02612e-09	2.29776e-07
S1	BjuVaA05g001915	86.2124	-6.98513	1.06947	-5.59636	2.18896e-08	1.00661e-06
S1	BjuVaA05g001924	26.6428	7.9122	1.39515	4.95446	7.25334e-07	2.11812e-05
S1	BjuVaA05g001925	8.17456	-5.39198	1.28122	-3.42796	0.000608143	0.00914886
S1	BjuVaA05g001928	31.2712	-7.44591	1.31983	-4.88391	1.04002e-06	2.88618e-05
S1	BjuVaA05g001936	12.3769	6.04664	1.11617	4.52138	6.14378e-06	0.000141319
S1	BjuVaA05g001939	129.727	2.54092	0.288913	5.33349	9.63412e-08	3.62243e-06
S1	BjuVaA05g001958	121.806	-7.50027	1.22816	-5.2927	1.20521e-07	4.38262e-06
S1	BjuVaA05g001966	52.7974	9.42748	1.21176	6.95477	3.53138e-12	4.56524e-10
S1	BjuVaA05g001967	45.526	-7.84588	1.28207	-5.33972	9.30895e-08	3.51394e-06
S1	BjuVaA05g001995	24.9062	7.2669	1.20924	5.18252	2.18911e-07	7.40361e-06
S1	BjuVaA05g002006	10.8398	-5.45381	1.26249	-3.52781	0.00041902	0.00653085
S1	BjuVaA05g002039	18.6353	-7.89278	1.2317	-5.59615	2.19166e-08	1.00704e-06
S1	BjuVaA05g002045	19.5446	-6.07066	1.07293	-4.72598	2.29004e-06	5.80615e-05
S1	BjuVaA05g002066	20.9466	-6.30832	1.0792	-4.91876	8.70955e-07	2.47306e-05
S1	BjuVaA05g002071	137.573	9.86143	1.20783	7.33667	2.18974e-13	3.67264e-11
S1	BjuVaA05g002101	30.8584	-7.53069	1.30045	-5.02187	5.11705e-07	1.56173e-05
S1	BjuVaA05g002168	87.9151	-1.83521	0.253216	-3.29841	0.000972343	0.0139251
S1	BjuVaA05g002189	60.2259	-9.44423	1.51614	-5.56957	2.55373e-08	1.14774e-06
S1	BjuVaA05g002205	10.8194	-6.81769	1.33555	-4.35602	1.32451e-05	0.000283681
S1	BjuVaA05g002212	251.938	-4.99832	0.625095	-6.39635	1.59137e-10	1.3603e-08
S1	BjuVaA05g002215	6.62353	-6.57798	1.29743	-4.29927	1.71362e-05	0.000358737
S1	BjuVaA05g002220	30.4696	-7.39559	1.28228	-4.98767	6.11129e-07	1.82359e-05
S1	BjuVaA05g002240	19.0827	-3.27707	0.629001	-3.62014	0.000294444	0.00474875
S1	BjuVaA05g002241	29.0731	3.58939	0.531676	4.87023	1.1147e-06	3.06384e-05
S1	BjuVaA05g002249	268.219	-8.78791	1.44639	-5.38439	7.26915e-08	2.83896e-06
S1	BjuVaA05g002269	47.812	-9.06548	1.59196	-5.06638	4.05448e-07	1.27946e-05
S1	BjuVaA05g002277	21.1418	-6.59022	1.30875	-4.27141	1.94243e-05	0.000402102
S1	BjuVaA05g002282	8.73489	-6.45072	1.34765	-4.04461	5.24109e-05	0.000992134
S1	BjuVaA05g002291	22.0677	-7.00819	1.23045	-4.88292	1.04527e-06	2.89933e-05
S1	BjuVaA05g002317	107.012	-2.00974	0.22881	-4.41299	1.01954e-05	0.000223778
S1	BjuVaA05g002332	157.459	-4.06941	0.375813	-8.16739	3.15128e-16	8.84327e-14
S1	BjuVaA05g002333	12.735	4.84313	0.941435	4.0822	4.4611e-05	0.00085746
S1	BjuVaA05g002339	12.5941	-7.05572	1.32713	-4.56302	5.04239e-06	0.000118194
S1	BjuVaA05g002375	10.8575	5.84035	1.30117	3.71998	0.000199237	0.00331839
S1	BjuVaA05g002377	3.52608	-5.64053	1.43002	-3.24508	0.00117418	0.0165559
S1	BjuVaA05g002424	71.1991	5.9352	0.617211	7.99598	1.28551e-15	3.34627e-13
S1	BjuVaA05g002444	221.851	3.46677	0.240677	10.2493	1.19204e-24	7.70513e-22
S1	BjuVaA05g002448	15.7447	-5.45386	1.28373	-3.46946	0.000521503	0.00795783
S1	BjuVaA05g002452	305.039	-1.88952	0.260201	-3.41861	0.000629416	0.00941717
S1	BjuVaA05g002464	35.7643	-8.82561	1.28224	-6.10308	1.04042e-09	7.21122e-08
S1	BjuVaA05g002470	295.489	-2.79423	0.370932	-4.83709	1.31755e-06	3.54354e-05
S1	BjuVaA05g002472	73.2752	-8.73708	1.51254	-5.11528	3.1327e-07	1.01991e-05
S1	BjuVaA05g002524	17.0377	-7.91392	1.24229	-5.56549	2.61416e-08	1.1676e-06
S1	BjuVaA05g000255	16.3327	-2.98068	0.511555	-3.87188	0.000107999	0.00189593
S1	BjuVaA05g002565	97.1595	-3.918	0.476415	-6.12491	9.07374e-10	6.39699e-08
S1	BjuVaA05g002595	185.399	-10.6453	1.42439	-6.77151	1.27444e-11	1.45468e-09
S1	BjuVaA05g002597	65.0462	8.31675	1.23433	5.92772	3.07166e-09	1.82359e-07
S1	BjuVaA05g002598	46.6983	8.68234	1.21692	6.31294	2.73776e-10	2.18747e-08
S1	BjuVaA05g002612	53.3336	-2.03512	0.347195	-2.98139	0.0028694	0.0368462
S1	BjuVaA05g002614	22.0127	3.95897	0.58705	5.04041	4.64536e-07	1.44015e-05
S1	BjuVaA05g002619	42.0972	-6.85158	1.08238	-5.40619	6.43801e-08	2.56131e-06
S1	BjuVaA05g002646	1861.48	-1.69193	0.214281	-3.22907	0.00124193	0.01743
S1	BjuVaA05g002655	1190.85	3.28427	0.274593	8.31875	8.88987e-17	2.69167e-14
S1	BjuVaA05g002699	18.8381	-7.54352	1.31499	-4.97612	6.48706e-07	1.92464e-05
S1	BjuVaA05g002715	148.808	1.97256	0.215921	4.50422	6.66157e-06	0.000152135
S1	BjuVaA05g002721	23.1767	-8.18875	1.22842	-5.85205	4.85555e-09	2.71194e-07
S1	BjuVaA05g002783	356.185	-2.87918	0.385899	-4.86962	1.11814e-06	3.07127e-05
S1	BjuVaA05g002795	7.25893	-6.10591	1.32868	-3.84285	0.000121615	0.00210731
S1	BjuVaA05g002816	55.2381	6.23431	1.28456	4.07477	4.606e-05	0.000882071
S1	BjuVaA05g002957	168.449	-9.13941	1.22507	-6.64406	3.05158e-11	3.11814e-09
S1	BjuVaA05g002958	166.456	-9.14594	1.23149	-6.61473	3.72236e-11	3.76344e-09
S1	BjuVaA05g002995	28.9635	-8.23915	1.32438	-5.46605	4.60175e-08	1.90865e-06
S1	BjuVaA05g000305	75.8825	-1.90612	0.290149	-3.12293	0.00179058	0.0241861
S1	BjuVaA05g003059	15.923	7.12926	1.30353	4.70205	2.57556e-06	6.44764e-05
S1	BjuVaA05g003071	329.129	-2.05825	0.280131	-3.77769	0.000158288	0.0026893
S1	BjuVaA05g003108	170.056	-5.92023	0.743924	-6.61389	3.7436e-11	3.77828e-09
S1	BjuVaA05g003123	31.1171	-2.57425	0.527811	-2.9826	0.00285807	0.0367352
S1	BjuVaA05g000315	80.34	-5.03934	0.645488	-6.2578	3.90435e-10	3.0127e-08
S1	BjuVaA05g003175	168.303	2.41705	0.203046	6.97898	2.97329e-12	3.91413e-10
S1	BjuVaA05g003195	10.004	-6.93322	1.29154	-4.5939	4.35031e-06	0.000103715
S1	BjuVaA05g003205	39.31	2.08882	0.309163	3.52182	0.000428593	0.00666201
S1	BjuVaA05g000321	34.2882	2.94588	0.449528	4.32871	1.49985e-05	0.000318506
S1	BjuVaA05g003295	4.06786	6.0635	1.44537	3.50325	0.000459618	0.00709823
S1	BjuVaA05g003369	101.582	7.69703	0.874907	7.65456	1.93975e-14	4.13296e-12
S1	BjuVaA05g003383	15.8082	-4.8152	1.25427	-3.04178	0.00235185	0.0308498
S1	BjuVaA05g003413	97.9069	-1.84942	0.202155	-4.20183	2.64764e-05	0.000534621
S1	BjuVaA05g003424	12.1524	-4.66719	0.940432	-3.89948	9.64004e-05	0.00171482
S1	BjuVaA05g003434	52.2323	3.88983	0.408329	7.07721	1.47086e-12	2.1154e-10
S1	BjuVaA05g003467	3.52875	-4.96413	1.35163	-2.93286	0.0033586	0.0423543
S1	BjuVaA05g003469	6.91714	5.5199	1.31979	3.42471	0.000615449	0.00924186
S1	BjuVaA05g003470	6.38697	-6.14939	1.36102	-3.78348	0.00015465	0.00263685
S1	BjuVaA05g000352	1802.71	-2.19302	0.185535	-6.43015	1.27481e-10	1.11625e-08
S1	BjuVaA05g003520	214.982	1.7151	0.179008	3.99481	6.47474e-05	0.00120395
S1	BjuVaA05g003545	16.2168	-7.95198	1.88885	-3.68054	0.000232738	0.00383088
S1	BjuVaA05g003580	3.27562	-5.82653	1.43065	-3.37365	0.000741772	0.0109193
S1	BjuVaA05g003621	18.2673	-7.81028	1.29399	-5.26302	1.41711e-07	5.05414e-06
S1	BjuVaA05g003624	185.758	-11.1448	1.3472	-7.53029	5.06284e-14	9.97449e-12
S1	BjuVaA05g003626	92.6838	1.76719	0.209663	3.65916	0.00025304	0.00413428
S1	BjuVaA05g003634	10.4171	-5.2521	1.10597	-3.84468	0.000120711	0.00209291
S1	BjuVaA05g003635	80.5534	-8.75139	1.33826	-5.79213	6.95007e-09	3.72622e-07
S1	BjuVaA05g003649	103.196	-1.87502	0.246725	-3.54653	0.000390343	0.00612705
S1	BjuVaA05g003701	439.619	-1.91992	0.198946	-4.62396	3.76489e-06	9.06978e-05
S1	BjuVaA05g003702	1151.45	-4.4455	0.572467	-6.0187	1.75828e-09	1.13525e-07
S1	BjuVaA05g003747	2532.27	2.26224	0.203873	6.19131	5.96654e-10	4.39492e-08
S1	BjuVaA05g003752	44.1635	-2.84957	0.36922	-5.00939	5.46027e-07	1.65239e-05
S1	BjuVaA05g003753	33.0237	-7.93008	1.27499	-5.43539	5.46774e-08	2.21669e-06
S1	BjuVaA05g003754	11.6107	-6.97474	1.27838	-4.6737	2.95824e-06	7.29453e-05
S1	BjuVaA05g003763	14.9778	-5.26583	1.28079	-3.33063	0.000866486	0.0125845
S1	BjuVaA05g003764	5.29771	-5.60084	1.34521	-3.42017	0.00062583	0.00937327
S1	BjuVaA05g003794	150.284	-9.92001	1.43816	-6.20239	5.56129e-10	4.13881e-08
S1	BjuVaA05g003803	85.5904	4.9203	0.401771	9.75756	1.71233e-22	9.12099e-20
S1	BjuVaA05g003816	17.7469	4.01036	0.891215	3.37781	0.000730651	0.0107804
S1	BjuVaA05g003912	182.114	2.43624	0.273715	5.24721	1.54422e-07	5.45007e-06
S1	BjuVaA05g000394	14.7757	4.72241	0.770853	4.82895	1.37254e-06	3.67083e-05
S1	BjuVaA05g003989	77.5953	-2.18989	0.280331	-4.24458	2.19002e-05	0.000449473
S1	BjuVaA05g004015	45.2385	-6.34149	0.966453	-5.5269	3.25941e-08	1.41195e-06
S1	BjuVaA05g004024	19.1207	3.28972	0.688573	3.32531	0.000883211	0.0127951
S1	BjuVaA05g004050	100.491	-4.09052	0.468161	-6.60139	4.07308e-11	4.06493e-09
S1	BjuVaA05g004101	132.241	-8.95608	1.13619	-7.00243	2.51556e-12	3.38119e-10
S1	BjuVaA05g004126	15.6978	-5.07447	0.990038	-4.11547	3.86396e-05	0.000754308
S1	BjuVaA05g004137	24.41	-2.5749	0.459263	-3.42919	0.000605378	0.00911441
S1	BjuVaA05g004157	86.6572	-7.91378	0.940681	-7.34976	1.9857e-13	3.3598e-11
S1	BjuVaA05g004172	15.651	4.70728	0.661453	5.60475	2.08561e-08	9.68367e-07
S1	BjuVaA05g004179	314.565	2.27829	0.310939	4.11108	3.93816e-05	0.000766941
S1	BjuVaA05g004231	5.57726	-6.36777	1.30843	-4.10247	4.08769e-05	0.000793109
S1	BjuVaA05g004253	7.76673	-6.7485	1.31046	-4.38662	1.15126e-05	0.00024917
S1	BjuVaA05g004254	11.6879	4.49832	0.939927	3.72191	0.000197721	0.00329409
S1	BjuVaA05g004256	248.236	-1.53506	0.182908	-2.92533	0.00344088	0.0432105
S1	BjuVaA05g004291	371.534	1.74235	0.144456	5.13893	2.76303e-07	9.1299e-06
S1	BjuVaA05g000452	146.312	3.84576	0.956893	2.97396	0.00293987	0.0376251
S1	BjuVaA05g000481	37.9054	-2.35891	0.430269	-3.15827	0.00158711	0.0217647
S1	BjuVaA05g000005	95.1042	-1.98626	0.333927	-2.95352	0.00314171	0.0399859
S1	BjuVaA05g000526	85.3984	-7.19478	1.24557	-4.97343	6.57776e-07	1.94553e-05
S1	BjuVaA05g000646	92.9417	5.98201	0.549169	9.07191	1.16946e-19	4.7714e-17
S1	BjuVaA05g000661	413.692	-4.23214	0.297711	-10.8566	1.85462e-27	1.52418e-24
S1	BjuVaA05g000703	56.6859	-8.87634	1.26155	-6.24336	4.28272e-10	3.28502e-08
S1	BjuVaA05g000704	63.2355	-8.76319	1.36631	-5.68184	1.33252e-08	6.61981e-07
S1	BjuVaA05g000746	40.3735	-4.02584	0.509544	-5.93832	2.87958e-09	1.731e-07
S1	BjuVaA05g000752	23.873	3.17366	0.536638	4.05052	5.11043e-05	0.000968674
S1	BjuVaA05g000767	87.2268	2.71733	0.417467	4.1137	3.89371e-05	0.000759055
S1	BjuVaA05g000852	23.1597	-7.24203	1.27185	-4.90782	9.20927e-07	2.59701e-05
S1	BjuVaA05g000859	13.5435	7.0633	1.26739	4.78408	1.71776e-06	4.47333e-05
S1	BjuVaA05g000086	240.239	1.60482	0.204787	2.95339	0.00314307	0.0399943
S1	BjuVaA05g000861	928.03	-2.7899	0.266304	-6.72126	1.80161e-11	1.95553e-09
S1	BjuVaA05g000921	8.13119	4.44566	0.846002	4.07287	4.64365e-05	0.000888688
S1	BjuVaA05g000924	138.537	-3.60465	0.384131	-6.78064	1.19647e-11	1.37386e-09
S1	BjuVaA05g000959	7.71525	6.70124	1.4185	4.01919	5.83994e-05	0.00109683
S1	BjuVaA05g000961	40.8573	4.54553	0.491855	7.20849	5.65763e-13	8.99095e-11
S1	BjuVaA06g001006	205.724	-2.21865	0.35491	-3.4337	0.000595403	0.00898776
S1	BjuVaA06g001024	50.5482	5.40971	0.596812	7.38877	1.48192e-13	2.57558e-11
S1	BjuVaA06g001040	25.5566	2.76966	0.500373	3.53668	0.000405193	0.00632906
S1	BjuVaA06g001121	34.3642	3.91767	0.479428	6.08573	1.15961e-09	7.88538e-08
S1	BjuVaA06g001124	15.4874	-4.12197	0.833267	-3.74667	0.000179201	0.00301523
S1	BjuVaA06g001137	29.775	3.469	0.512418	4.81834	1.44761e-06	3.8448e-05
S1	BjuVaA06g001163	103.233	6.88926	0.637991	9.23095	2.6823e-20	1.1602e-17
S1	BjuVaA06g001226	218.694	-1.8487	0.249514	-3.40143	0.000670333	0.00995943
S1	BjuVaA06g001233	31.053	-7.46852	1.25531	-5.15294	2.56435e-07	8.53715e-06
S1	BjuVaA06g001239	15.3274	6.30431	1.30324	4.0701	4.69934e-05	0.00089875
S1	BjuVaA06g001252	171.816	-8.04821	1.29116	-5.45883	4.79274e-08	1.98072e-06
S1	BjuVaA06g001263	20.2583	7.8622	1.24587	5.50797	3.62994e-08	1.55568e-06
S1	BjuVaA06g001264	5.0433	-5.27751	1.39886	-3.05786	0.00222922	0.0293865
S1	BjuVaA06g001267	48.7741	6.07838	0.762567	6.65959	2.74599e-11	2.85176e-09
S1	BjuVaA06g001284	55.1401	5.41841	0.577573	7.64997	2.01031e-14	4.2675e-12
S1	BjuVaA06g001340	8.99343	-6.48448	1.32069	-4.15273	3.28525e-05	0.00065103
S1	BjuVaA06g000014	56.8497	2.23684	0.379143	3.26221	0.00110549	0.0156609
S1	BjuVaA06g000140	3.95891	-5.88575	1.37951	-3.54166	0.000397613	0.0062225
S1	BjuVaA06g001410	40.1866	3.15305	0.54236	3.96977	7.19418e-05	0.00131805
S1	BjuVaA06g001412	23.7836	4.97277	0.831952	4.77524	1.79489e-06	4.64283e-05
S1	BjuVaA06g001413	16.8303	4.69474	0.936299	3.94611	7.9432e-05	0.00143787
S1	BjuVaA06g001415	23.6927	6.96965	1.21812	4.90072	9.54844e-07	2.67953e-05
S1	BjuVaA06g001440	28.0582	2.42265	0.383923	3.70555	0.000210932	0.0035
S1	BjuVaA06g001441	77.527	2.23735	0.284249	4.35306	1.3425e-05	0.000287
S1	BjuVaA06g001552	215.734	1.77589	0.187379	4.14076	3.46165e-05	0.000681951
S1	BjuVaA06g000158	127.371	-1.94578	0.262453	-3.60362	0.000313815	0.00503133
S1	BjuVaA06g001605	418.363	2.14764	0.161124	7.12273	1.05811e-12	1.56922e-10
S1	BjuVaA06g001618	2.40248	5.38002	1.49009	2.93944	0.00328809	0.0415657
S1	BjuVaA06g001654	22.2714	7.59021	1.23793	5.32358	1.01745e-07	3.79584e-06
S1	BjuVaA06g001693	50.0428	5.94657	0.687278	7.19733	6.1403e-13	9.49568e-11
S1	BjuVaA06g001718	58.9313	-7.4943	1.18495	-5.48063	4.23823e-08	1.78098e-06
S1	BjuVaA06g001719	21.129	-3.33845	0.545451	-4.28719	1.80948e-05	0.000377568
S1	BjuVaA06g001771	3.99178	5.26037	1.42984	2.97961	0.00288612	0.0370361
S1	BjuVaA06g000179	147.082	7.50967	0.714502	9.11077	8.17992e-20	3.38543e-17
S1	BjuVaA06g000184	7.73015	-6.39146	1.34953	-3.99508	6.46735e-05	0.00120328
S1	BjuVaA06g001879	169.283	-2.21033	0.250594	-4.82984	1.36644e-06	3.65792e-05
S1	BjuVaA06g001902	34.2058	-3.32429	0.567292	-4.09717	4.18231e-05	0.000808142
S1	BjuVaA06g001914	60.3754	7.40373	1.05281	6.08251	1.18314e-09	8.02638e-08
S1	BjuVaA06g001967	3.9879	-5.33473	1.37678	-3.14844	0.00164143	0.0224029
S1	BjuVaA06g001970	21.2088	-4.9673	0.814254	-4.87231	1.10299e-06	3.03747e-05
S1	BjuVaA06g002001	11.7567	-5.16985	1.08947	-3.82741	0.000129498	0.00223448
S1	BjuVaA06g002004	76.6959	-7.25851	1.28096	-4.8858	1.03012e-06	2.86145e-05
S1	BjuVaA06g002034	85.5699	5.79044	0.519723	9.2173	3.04662e-20	1.29827e-17
S1	BjuVaA06g002055	6.61391	7.18018	1.29411	4.77561	1.79162e-06	4.63645e-05
S1	BjuVaA06g002056	44.4742	8.23143	1.20612	5.9956	2.0273e-09	1.28161e-07
S1	BjuVaA06g002082	151.077	2.12803	0.27655	4.07893	4.52438e-05	0.000868754
S1	BjuVaA06g002086	108.495	5.15726	0.366341	11.3481	7.58322e-30	7.79013e-27
S1	BjuVaA06g002129	47.2771	-4.43117	0.794472	-4.31881	1.56876e-05	0.000331063
S1	BjuVaA06g002136	8.28914	6.08949	1.31011	3.88479	0.000102416	0.00181064
S1	BjuVaA06g000214	53.5452	-2.59021	0.420465	-3.78202	0.00015556	0.00265
S1	BjuVaA06g002176	9.52028	6.75393	1.27419	4.51576	6.30893e-06	0.000144713
S1	BjuVaA06g002190	40.9631	8.79198	1.20083	6.48882	8.6514e-11	7.89996e-09
S1	BjuVaA06g002218	9.36441	-6.28815	1.45005	-3.64687	0.000265457	0.00431877
S1	BjuVaA06g002342	23.6	7.77058	1.2308	5.50098	3.77698e-08	1.60741e-06
S1	BjuVaA06g002357	67.6987	-8.5539	1.55442	-4.85963	1.17604e-06	3.20489e-05
S1	BjuVaA06g002380	19.765	-7.62632	1.24131	-5.33819	9.38802e-08	3.53915e-06
S1	BjuVaA06g002400	18.305	-7.65808	1.24225	-5.35968	8.337e-08	3.19102e-06
S1	BjuVaA06g002423	14.5174	-7.20357	1.26837	-4.89097	1.00341e-06	2.80214e-05
S1	BjuVaA06g002465	115.7	7.02611	0.80367	7.49824	6.4681e-14	1.24021e-11
S1	BjuVaA06g002501	20.6625	5.13695	0.916699	4.51287	6.39549e-06	0.000146523
S1	BjuVaA06g000252	112.075	2.91022	0.279663	6.83044	8.46561e-12	1.00414e-09
S1	BjuVaA06g002532	44.224	8.99811	1.20009	6.66461	2.65361e-11	2.77054e-09
S1	BjuVaA06g002542	837.664	2.62879	0.261697	6.22395	4.84802e-10	3.64571e-08
S1	BjuVaA06g002591	159.082	6.37141	0.447747	11.9965	3.7054e-33	5.07534e-30
S1	BjuVaA06g002601	62.8215	-7.62107	1.17377	-5.64086	1.69206e-08	8.11146e-07
S1	BjuVaA06g002606	9.04271	6.45397	1.28276	4.25175	2.12105e-05	0.000436721
S1	BjuVaA06g002608	881.518	-2.00404	0.276944	-3.62543	0.000288486	0.00466311
S1	BjuVaA06g002611	349.069	-7.77892	1.14997	-5.89487	3.74976e-09	2.15932e-07
S1	BjuVaA06g002629	5.00546	-5.08577	1.34757	-3.03195	0.00242981	0.0317038
S1	BjuVaA06g002866	90.9698	3.37636	0.78639	3.02186	0.00251228	0.0326835
S1	BjuVaA06g000287	693.383	-2.97468	0.506821	-3.89621	9.77097e-05	0.0017365
S1	BjuVaA06g000295	18.7742	2.86753	0.558693	3.34268	0.000829737	0.0121119
S1	BjuVaA06g003038	13.8347	7.064	1.24255	4.88029	1.05931e-06	2.93263e-05
S1	BjuVaA06g000304	239.477	1.98999	0.192586	5.14054	2.73952e-07	9.05742e-06
S1	BjuVaA06g000305	730.746	-3.48954	0.406707	-6.1212	9.28751e-10	6.51575e-08
S1	BjuVaA06g003135	38.0076	-3.22255	0.481523	-4.61567	3.91836e-06	9.41191e-05
S1	BjuVaA06g003164	35.4767	-5.66388	1.41194	-3.30317	0.000955999	0.0137183
S1	BjuVaA06g003166	90.8286	6.81232	0.655816	8.86273	7.80766e-19	2.93568e-16
S1	BjuVaA06g000318	19.1109	-5.03997	1.39023	-2.90597	0.00366119	0.0456284
S1	BjuVaA06g003184	3180.76	4.59672	0.2165	16.613	5.60949e-62	4.03378e-58
S1	BjuVaA06g000323	399.144	1.87731	0.156877	5.59236	2.24003e-08	1.02517e-06
S1	BjuVaA06g003237	70.233	-1.88648	0.29275	-3.02812	0.00246082	0.0320793
S1	BjuVaA06g003251	93.0942	-10.2167	1.58208	-5.82567	5.6885e-09	3.11665e-07
S1	BjuVaA06g003326	22.1595	4.01266	0.698462	4.31327	1.60855e-05	0.00033859
S1	BjuVaA06g003327	11.871	6.3969	1.45875	3.69967	0.000215879	0.00357487
S1	BjuVaA06g003328	8.39166	5.9847	1.39797	3.56567	0.00036293	0.00575011
S1	BjuVaA06g003329	9.12173	6.24405	1.35949	3.85735	0.000114622	0.0020002
S1	BjuVaA06g003343	39.4947	7.61969	1.25102	5.29145	1.21351e-07	4.40168e-06
S1	BjuVaA06g003370	9.06995	-3.89627	0.945241	-3.06406	0.00218355	0.0288373
S1	BjuVaA06g003392	106.288	-7.65266	0.903348	-7.36445	1.77882e-13	3.05468e-11
S1	BjuVaA06g003411	17.4101	7.23723	1.35955	4.58773	4.48099e-06	0.000106406
S1	BjuVaA06g003416	12.8747	5.59703	1.08519	4.23615	2.27383e-05	0.000465678
S1	BjuVaA06g003457	212.825	-5.98945	0.668759	-7.46076	8.60274e-14	1.59131e-11
S1	BjuVaA06g003464	35.0213	4.5809	0.900328	3.97733	6.96945e-05	0.00128218
S1	BjuVaA06g000348	16.022	3.11454	0.699027	3.02497	0.00248658	0.0323858
S1	BjuVaA06g003513	56.7737	-2.52383	0.434241	-3.50919	0.000449479	0.00695658
S1	BjuVaA06g003531	129.146	-4.65805	0.833943	-4.38645	1.15213e-05	0.000249267
S1	BjuVaA06g003538	25.4326	2.98925	0.541459	3.67387	0.000238901	0.00392671
S1	BjuVaA06g003549	41.0952	2.67779	0.376727	4.45359	8.44464e-06	0.000189102
S1	BjuVaA06g003570	120.242	-2.44817	0.344065	-4.209	2.56502e-05	0.000519762
S1	BjuVaA06g003583	109.937	5.27745	0.419739	10.1907	2.18115e-24	1.39419e-21
S1	BjuVaA06g003584	21.9052	7.9332	1.23002	5.63664	1.73403e-08	8.27156e-07
S1	BjuVaA06g003677	60.4156	2.86575	0.327373	5.69916	1.20399e-08	6.04918e-07
S1	BjuVaA06g003692	183.398	1.77474	0.265327	2.91994	0.00350101	0.0438793
S1	BjuVaA06g003731	5.23646	4.07375	1.00071	3.07157	0.00212933	0.028238
S1	BjuVaA06g003786	12.9348	-7.20837	1.35214	-4.59153	4.40012e-06	0.000104686
S1	BjuVaA06g003792	26.058	-8.0354	1.28483	-5.47573	4.35722e-08	1.82698e-06
S1	BjuVaA06g003799	6.63729	-5.48111	1.37081	-3.26896	0.00107945	0.0153331
S1	BjuVaA06g003806	40.0503	2.21898	0.278991	4.36926	1.24667e-05	0.000268307
S1	BjuVaA06g003810	115.439	-8.28468	1.3505	-5.39407	6.88779e-08	2.71584e-06
S1	BjuVaA06g003848	95.5673	9.42054	1.37439	6.12673	8.97057e-10	6.33201e-08
S1	BjuVaA06g003861	73.9921	-2.47156	0.291303	-5.05165	4.38011e-07	1.3702e-05
S1	BjuVaA06g003870	27.829	5.49156	1.36194	3.29792	0.000974051	0.013946
S1	BjuVaA06g003915	10.7597	-3.32265	0.695352	-3.34025	0.000837032	0.01221
S1	BjuVaA06g003936	10.7211	-4.02231	0.911543	-3.3156	0.000914466	0.0131815
S1	BjuVaA06g003953	262.57	1.72877	0.251994	2.892	0.003828	0.0475529
S1	BjuVaA06g003966	6.6593	-5.42828	1.31632	-3.36414	0.000767832	0.0112798
S1	BjuVaA06g003985	23.3196	-3.17493	0.603649	-3.60297	0.000314598	0.00503988
S1	BjuVaA06g004110	3.0233	5.28047	1.4406	2.97132	0.00296523	0.037916
S1	BjuVaA06g004114	42.275	-8.9399	1.52438	-5.20863	1.90243e-07	6.56526e-06
S1	BjuVaA06g004115	24.9955	-7.09052	1.25493	-4.85325	1.21453e-06	3.29727e-05
S1	BjuVaA06g004122	26.8272	2.46407	0.474912	3.08284	0.00205038	0.0272979
S1	BjuVaA06g004128	76.7803	-3.29094	0.325345	-7.04157	1.9009e-12	2.6607e-10
S1	BjuVaA06g004129	18.7201	2.83298	0.497577	3.68382	0.000229762	0.00378949
S1	BjuVaA06g004153	124.813	-2.18333	0.333301	-3.55033	0.000384743	0.00605567
S1	BjuVaA06g004159	208.804	1.58363	0.195509	2.98521	0.00283389	0.0364797
S1	BjuVaA06g004163	8.99016	-5.82876	1.27831	-3.77746	0.000158439	0.00269107
S1	BjuVaA06g004188	34.3461	-2.44434	0.406544	-3.55273	0.000381257	0.00600814
S1	BjuVaA06g004196	28.7387	-6.46025	1.13347	-4.8173	1.45513e-06	3.85764e-05
S1	BjuVaA06g004207	21.6969	-7.77288	1.25534	-5.39525	6.84262e-08	2.70545e-06
S1	BjuVaA06g004222	148.807	-6.45211	0.716803	-7.60615	2.82388e-14	5.78122e-12
S1	BjuVaA06g004267	1298.26	-1.85455	0.27996	-3.05241	0.0022701	0.0298911
S1	BjuVaA06g004275	141.751	-4.6789	0.533413	-6.89691	5.31448e-12	6.49112e-10
S1	BjuVaA06g004281	36.0066	-3.16252	0.42908	-5.03989	4.65788e-07	1.44296e-05
S1	BjuVaA06g004285	254.47	1.60175	0.151738	3.96571	7.3177e-05	0.0013377
S1	BjuVaA06g004312	9.58503	5.44511	1.30339	3.41041	0.000648648	0.00967222
S1	BjuVaA06g004313	102.575	-2.09461	0.290394	-3.76941	0.000163631	0.0027719
S1	BjuVaA06g004390	36.5065	-8.82428	1.31648	-5.94335	2.79263e-09	1.6911e-07
S1	BjuVaA06g000044	194.754	-5.4418	0.942288	-4.71385	2.43084e-06	6.12533e-05
S1	BjuVaA06g004453	8.53942	4.86089	1.30848	2.95065	0.00317101	0.0403053
S1	BjuVaA06g004455	128.658	2.03489	0.235652	4.39161	1.12514e-05	0.000243951
S1	BjuVaA06g004459	6.54478	-4.86756	1.16709	-3.31386	0.000920181	0.0132506
S1	BjuVaA06g004498	94.0732	-8.7562	1.54564	-5.01811	5.21822e-07	1.58665e-05
S1	BjuVaA06g000045	1075.94	-4.86009	0.311498	-12.392	2.88605e-35	4.42534e-32
S1	BjuVaA06g004501	5.83171	5.96682	1.35655	3.66137	0.000250874	0.00410125
S1	BjuVaA06g004502	27.7172	-2.76585	0.458248	-3.85348	0.000116449	0.00202757
S1	BjuVaA06g000451	11.475	-4.43231	0.834355	-4.11373	3.89319e-05	0.000759055
S1	BjuVaA06g000466	940.717	1.72406	0.2286	3.16736	0.00153829	0.0211507
S1	BjuVaA06g000471	144.418	9.49036	1.04883	8.09508	5.7229e-16	1.57525e-13
S1	BjuVaA06g000519	212.738	-9.07427	1.18385	-6.82036	9.08131e-12	1.06401e-09
S1	BjuVaA06g000053	544.818	2.37009	0.410748	3.3356	0.000851145	0.012393
S1	BjuVaA06g000565	386.236	3.43464	0.249355	9.76374	1.61101e-22	8.66151e-20
S1	BjuVaA06g000575	15.5342	-3.61537	0.820447	-3.18773	0.00143392	0.0198677
S1	BjuVaA06g000613	383.034	5.68136	0.44061	10.6247	2.28702e-26	1.68676e-23
S1	BjuVaA06g000617	177.869	-2.61466	0.299523	-5.39079	7.01503e-08	2.75844e-06
S1	BjuVaA06g000623	65.5517	-2.68461	0.292773	-5.75396	8.71778e-09	4.53041e-07
S1	BjuVaA06g000646	336.582	-1.62281	0.162362	-3.83592	0.000125097	0.00216308
S1	BjuVaA06g000691	1871.06	-2.01888	0.335554	-3.0364	0.00239418	0.0313028
S1	BjuVaA06g000703	4.1373	-5.61691	1.41725	-3.25766	0.00112333	0.0158857
S1	BjuVaA06g000705	82.9755	-9.03275	1.4241	-5.64058	1.69483e-08	8.11146e-07
S1	BjuVaA06g000723	7.39357	6.32529	1.41573	3.76151	0.000168888	0.00285423
S1	BjuVaA06g000074	446.204	-7.44587	0.915393	-7.04164	1.89986e-12	2.6607e-10
S1	BjuVaA06g000766	354.467	-1.98069	0.311023	-3.15311	0.00161542	0.0220846
S1	BjuVaA06g000806	8.403	-6.30211	1.68678	-3.14333	0.00167034	0.0227382
S1	BjuVaA06g000837	43.2452	2.37091	0.447914	3.06066	0.00220853	0.0291471
S1	BjuVaA06g000084	3.94336	-5.96813	1.36694	-3.6345	0.000278521	0.00451345
S1	BjuVaA06g000851	15.6932	3.85609	0.770578	3.70642	0.000210207	0.00348897
S1	BjuVaA06g000865	14.8796	-7.74657	1.36673	-4.93628	7.96286e-07	2.29158e-05
S1	BjuVaA06g000876	6.97567	6.21897	1.45839	3.57858	0.000345466	0.00550373
S1	BjuVaA06g000899	11.066	3.35005	0.77082	3.04876	0.00229786	0.0302199
S1	BjuVaA06g000906	12.2841	-6.92982	1.33491	-4.4421	8.90862e-06	0.000198027
S1	BjuVaA06g000913	6.38609	-5.43745	1.35505	-3.27476	0.0010575	0.0150546
S1	BjuVaA06g000917	22.7388	4.32092	0.687802	4.82831	1.37693e-06	3.68087e-05
S1	BjuVaA06g000093	25.3254	-8.26359	1.3171	-5.51481	3.49151e-08	1.50119e-06
S1	BjuVaA06g000940	49.883	-7.45631	1.08983	-5.92415	3.13913e-09	1.85981e-07
S1	BjuVaA06g000949	13.6264	-4.55472	1.06343	-3.34271	0.000829656	0.0121119
S1	BjuVaA06g000951	93.0066	2.28576	0.282649	4.54896	5.39124e-06	0.000125566
S1	BjuVaA06g000958	13.6112	4.83848	1.11558	3.44079	0.000580022	0.00878554
S1	BjuVaA06g000971	15.7593	5.7059	1.25588	3.74708	0.000178907	0.00301117
S1	BjuVaA06g000977	4.30392	-5.31439	1.40379	-3.07339	0.00211643	0.028076
S1	BjuVaA06g000990	53.554	2.365	0.332115	4.11002	3.95629e-05	0.00076995
S1	BjuVaA07g001004	9.2325	-6.75976	1.30395	-4.41714	1.00014e-05	0.00022031
S1	BjuVaA07g001007	88.4147	1.91785	0.277727	3.30485	0.000950281	0.0136499
S1	BjuVaA07g001027	7.8146	6.47131	1.29917	4.2114	2.53797e-05	0.000514825
S1	BjuVaA07g001028	7.12376	5.15368	1.33424	3.11315	0.00185102	0.024938
S1	BjuVaA07g001034	51.5348	3.1199	0.32546	6.51356	7.33917e-11	6.83184e-09
S1	BjuVaA07g001042	9.47571	4.70298	1.13445	3.26412	0.00109805	0.0155741
S1	BjuVaA07g001044	16.3922	5.00899	0.841565	4.76373	1.90047e-06	4.9005e-05
S1	BjuVaA07g001102	28.7056	-8.28758	1.28845	-5.65611	1.54847e-08	7.54277e-07
S1	BjuVaA07g001103	20.8741	-7.6864	1.30344	-5.1298	2.90051e-07	9.52943e-06
S1	BjuVaA07g001109	10.0424	-6.88378	1.39001	-4.2329	2.30691e-05	0.000471782
S1	BjuVaA07g000111	11.3591	-6.84133	1.4256	-4.09744	4.17743e-05	0.000807524
S1	BjuVaA07g001159	9.01473	3.66647	0.915419	2.91284	0.00358157	0.0447427
S1	BjuVaA07g001183	106.325	2.55812	0.323915	4.81027	1.50726e-06	3.983e-05
S1	BjuVaA07g001201	10.8957	-6.32796	1.28689	-4.14018	3.47034e-05	0.000683236
S1	BjuVaA07g001245	41.0328	-7.68145	1.27875	-5.22499	1.74165e-07	6.06867e-06
S1	BjuVaA07g001315	11.7051	-7.01277	1.26604	-4.74928	2.04146e-06	5.22658e-05
S1	BjuVaA07g001316	14.5966	-7.06005	1.32212	-4.58359	4.57057e-06	0.000108115
S1	BjuVaA07g000136	544.746	-2.39611	0.269701	-5.17651	2.26079e-07	7.61914e-06
S1	BjuVaA07g000138	60.5467	-8.59497	1.54421	-4.91837	8.72688e-07	2.47676e-05
S1	BjuVaA07g000140	83.6771	-3.19683	0.399246	-5.50244	3.74565e-08	1.59615e-06
S1	BjuVaA07g001405	15.7265	-3.19252	0.755998	-2.90017	0.00372965	0.0464213
S1	BjuVaA07g001410	199.939	-2.52548	0.352499	-4.3276	1.50743e-05	0.000319997
S1	BjuVaA07g001412	6.04256	6.65579	1.51648	3.72956	0.000191812	0.003204
S1	BjuVaA07g000142	89.5738	-10.0653	1.65806	-5.46742	4.56626e-08	1.89941e-06
S1	BjuVaA07g001429	99.7102	2.32825	0.398502	3.3331	0.000858837	0.0124987
S1	BjuVaA07g000143	288.672	-1.6669	0.175169	-3.80715	0.000140578	0.00241193
S1	BjuVaA07g001443	27.7699	7.8276	1.24507	5.48373	4.16457e-08	1.75131e-06
S1	BjuVaA07g001447	36.578	-7.13143	1.10882	-5.52967	3.20831e-08	1.39296e-06
S1	BjuVaA07g001449	21.5696	3.63786	0.499596	5.27999	1.2919e-07	4.63923e-06
S1	BjuVaA07g001451	66.0918	-3.18945	0.422005	-5.18821	2.12326e-07	7.23189e-06
S1	BjuVaA07g001505	17.9042	-7.56358	1.24941	-5.25332	1.49379e-07	5.29807e-06
S1	BjuVaA07g001511	59.6442	-3.84559	0.434941	-6.54248	6.05068e-11	5.72506e-09
S1	BjuVaA07g001515	258.955	-9.21624	1.16563	-7.04878	1.80497e-12	2.55891e-10
S1	BjuVaA07g001516	80.9249	2.34022	0.242262	5.5321	3.16424e-08	1.37695e-06
S1	BjuVaA07g001520	9.45357	-6.57094	1.36582	-4.07881	4.5267e-05	0.000868909
S1	BjuVaA07g001527	18.5053	-6.11943	1.12677	-4.54346	5.53394e-06	0.000128629
S1	BjuVaA07g001536	1138.53	6.8633	0.709188	8.26762	1.36662e-16	4.03174e-14
S1	BjuVaA07g001541	18.5861	5.2636	0.800524	5.32601	1.00391e-07	3.75506e-06
S1	BjuVaA07g001581	32.8269	2.02318	0.348809	2.93336	0.0033532	0.0423032
S1	BjuVaA07g001600	35.8611	-6.69503	1.10583	-5.14999	2.60507e-07	8.66267e-06
S1	BjuVaA07g001627	14.0124	-5.25835	1.31882	-3.2289	0.00124266	0.017436
S1	BjuVaA07g001641	4.82723	-5.15803	1.40948	-2.95004	0.00317733	0.0403768
S1	BjuVaA07g001685	27.6682	-2.67041	0.434238	-3.84675	0.000119693	0.00207713
S1	BjuVaA07g000170	10.2216	6.40094	1.32877	4.06461	4.8114e-05	0.000918348
S1	BjuVaA07g001700	382.297	-1.89241	0.263234	-3.39018	0.000698458	0.0103346
S1	BjuVaA07g001703	16.9544	-7.7792	1.25915	-5.38393	7.28763e-08	2.8404e-06
S1	BjuVaA07g001704	38.9339	-2.00362	0.331694	-3.02573	0.00248035	0.0323192
S1	BjuVaA07g001732	2.74866	6.37441	1.70839	3.14588	0.00165586	0.0225677
S1	BjuVaA07g001735	44.9608	-3.56828	0.403117	-6.37105	1.87738e-10	1.57244e-08
S1	BjuVaA07g001739	47.5905	-8.98289	1.55994	-5.11743	3.09724e-07	1.00894e-05
S1	BjuVaA07g001750	9.49875	7.01154	1.26128	4.76622	1.87718e-06	4.84479e-05
S1	BjuVaA07g001775	521.082	3.67858	0.191575	13.9819	2.01084e-44	5.78398e-41
S1	BjuVaA07g001777	76.3845	-2.29165	0.434992	-2.96938	0.00298404	0.0381226
S1	BjuVaA07g001798	584.67	1.45665	0.136262	3.35128	0.000804384	0.0117717
S1	BjuVaA07g000180	35.8079	-8.51544	1.32295	-5.68083	1.34043e-08	6.64759e-07
S1	BjuVaA07g001808	13.874	-6.05316	1.29083	-3.91465	9.05351e-05	0.00162101
S1	BjuVaA07g001815	280.497	7.63368	0.532232	12.4639	1.17527e-35	1.87808e-32
S1	BjuVaA07g001847	20.2571	-7.42342	1.26517	-5.07713	3.83173e-07	1.21651e-05
S1	BjuVaA07g001855	51.4219	-9.5008	1.52065	-5.59024	2.26753e-08	1.03529e-06
S1	BjuVaA07g001888	62.3965	-6.50777	1.12675	-4.8882	1.01764e-06	2.83501e-05
S1	BjuVaA07g001901	316.964	-3.45499	0.425172	-5.77412	7.73569e-09	4.09025e-07
S1	BjuVaA07g001923	71.7964	-8.73987	1.52438	-5.0774	3.82633e-07	1.21614e-05
S1	BjuVaA07g001987	10.0343	5.11236	0.968043	4.24811	2.15578e-05	0.000443079
S1	BjuVaA07g001992	130.575	-7.22258	1.3456	-4.62439	3.75708e-06	9.05856e-05
S1	BjuVaA07g002002	4.8846	5.81482	1.51599	3.17603	0.00149307	0.0205831
S1	BjuVaA07g002018	65.0933	-4.94891	0.491877	-8.02824	9.88789e-16	2.62134e-13
S1	BjuVaA07g000202	54.0649	-9.27453	1.25283	-6.60465	3.98459e-11	4.00044e-09
S1	BjuVaA07g002024	37.9447	3.18256	0.433224	5.03795	4.70535e-07	1.45142e-05
S1	BjuVaA07g002059	125.255	-9.38676	1.35993	-6.16704	6.9578e-10	5.03018e-08
S1	BjuVaA07g002067	47.4827	2.16269	0.307561	3.78035	0.000156612	0.00266634
S1	BjuVaA07g002077	130.708	10.7828	1.19451	8.18985	2.6155e-16	7.44874e-14
S1	BjuVaA07g002080	33.6603	7.01871	1.04485	5.76037	8.39318e-09	4.38151e-07
S1	BjuVaA07g002099	25.6744	7.50322	1.22059	5.32795	9.93289e-08	3.7226e-06
S1	BjuVaA07g000214	211.072	-8.20982	1.20973	-5.95988	2.52418e-09	1.55806e-07
S1	BjuVaA07g002176	102.048	1.76406	0.235179	3.24884	0.00115878	0.0163549
S1	BjuVaA07g002239	124.143	-2.61175	0.401645	-4.01287	5.99842e-05	0.0011233
S1	BjuVaA07g002318	1517.91	2.02756	0.195053	5.26809	1.3785e-07	4.93479e-06
S1	BjuVaA07g002353	151.563	-4.80022	0.448527	-8.47266	2.39849e-17	8.11647e-15
S1	BjuVaA07g002393	914.283	-3.55001	0.525351	-4.85391	1.21052e-06	3.28794e-05
S1	BjuVaA07g002416	26.7363	-2.27018	0.390374	-3.25375	0.00113891	0.016102
S1	BjuVaA07g002508	89.5499	-1.78274	0.219244	-3.57018	0.000356734	0.00566507
S1	BjuVaA07g002546	10.8369	-4.88676	1.09493	-3.54979	0.000385534	0.00606481
S1	BjuVaA07g002589	10.4679	-7.23405	1.32575	-4.70227	2.5728e-06	6.44354e-05
S1	BjuVaA07g002623	42.1104	-4.8738	0.521249	-7.43176	1.07161e-13	1.91452e-11
S1	BjuVaA07g002640	19.5414	-4.88889	0.810182	-4.80002	1.58653e-06	4.16756e-05
S1	BjuVaA07g002658	15.2496	3.82675	0.715586	3.95025	7.80679e-05	0.0014163
S1	BjuVaA07g002671	137.664	-7.82169	1.03688	-6.57908	4.73375e-11	4.63923e-09
S1	BjuVaA07g002699	43.8287	-3.25063	0.489892	-4.59414	4.34537e-06	0.00010364
S1	BjuVaA07g000272	29.159	-5.85124	0.980691	-4.94676	7.54602e-07	2.19246e-05
S1	BjuVaA07g000274	721.062	-5.03437	0.697684	-5.78252	7.35893e-09	3.90539e-07
S1	BjuVaA07g002744	26.7323	-2.49171	0.442023	-3.37473	0.000738874	0.0108892
S1	BjuVaA07g002783	177.024	-7.29916	1.49726	-4.20713	2.58639e-05	0.000523723
S1	BjuVaA07g000279	66.6937	7.6018	1.21297	5.44267	5.24875e-08	2.14301e-06
S1	BjuVaA07g002831	120.083	9.50676	1.22589	6.93925	3.94195e-12	5.02822e-10
S1	BjuVaA07g002846	4.86074	-5.16664	1.34781	-3.09142	0.00199201	0.0265947
S1	BjuVaA07g002870	131.597	-2.69053	0.443185	-3.8145	0.000136461	0.00234829
S1	BjuVaA07g002886	14.7599	-7.73291	1.27011	-5.30104	1.15148e-07	4.22462e-06
S1	BjuVaA07g000029	71.9342	8.99923	1.20116	6.65957	2.74627e-11	2.85176e-09
S1	BjuVaA07g002907	262.054	-5.79098	0.542206	-8.83609	9.91253e-19	3.67902e-16
S1	BjuVaA07g002908	31.4407	2.34264	0.443754	3.02563	0.00248113	0.0323221
S1	BjuVaA07g002995	87.0493	3.25405	0.254647	8.85168	8.62147e-19	3.22062e-16
S1	BjuVaA07g003005	25.2763	-7.29635	1.24843	-5.04343	4.57263e-07	1.42094e-05
S1	BjuVaA07g000303	12.7646	-5.82391	1.25682	-3.8382	0.000123941	0.00214503
S1	BjuVaA07g003071	93.8324	-6.20021	0.446702	-11.6413	2.53997e-31	3.04416e-28
S1	BjuVaA07g003072	76.0288	-2.11184	0.236156	-4.70806	2.50087e-06	6.29077e-05
S1	BjuVaA07g003106	111.125	-9.31134	1.53506	-5.41434	6.15157e-08	2.46268e-06
S1	BjuVaA07g003116	17.2006	4.68398	0.581447	6.33589	2.35971e-10	1.93651e-08
S1	BjuVaA07g000314	176.044	-2.42418	0.384788	-3.70122	0.000214566	0.00355517
S1	BjuVaA07g003153	31.5817	8.73894	1.96395	3.94049	8.13135e-05	0.00146962
S1	BjuVaA07g000318	14.7316	-4.76549	0.986215	-3.81812	0.000134472	0.00231557
S1	BjuVaA07g003185	379.06	4.75902	0.314025	11.9704	5.07596e-33	6.63659e-30
S1	BjuVaA07g003209	40.7399	-5.93022	0.943465	-5.22565	1.73544e-07	6.05436e-06
S1	BjuVaA07g003270	104.59	8.61186	1.07015	7.1129	1.13626e-12	1.67179e-10
S1	BjuVaA07g003271	24.994	-2.83413	0.597319	-3.07061	0.00213622	0.0282967
S1	BjuVaA07g003288	145.455	-10.7368	1.56049	-6.23961	4.38666e-10	3.3469e-08
S1	BjuVaA07g003290	162.144	-4.82948	0.535351	-7.15322	8.47674e-13	1.27657e-10
S1	BjuVaA07g003292	17.5611	-4.46139	1.11584	-3.10205	0.00192187	0.0257599
S1	BjuVaA07g003314	147.572	-2.96116	0.265485	-7.3871	1.50068e-13	2.60034e-11
S1	BjuVaA07g003315	40.4331	-2.54145	0.394978	-3.90262	9.51566e-05	0.00169637
S1	BjuVaA07g003395	22.7836	-8.05123	1.33078	-5.29857	1.16712e-07	4.26571e-06
S1	BjuVaA07g000344	53.9317	-9.33534	1.55593	-5.35715	8.45426e-08	3.22732e-06
S1	BjuVaA07g003440	10.2599	3.53983	0.725136	3.50256	0.000460818	0.00711103
S1	BjuVaA07g003481	6.28676	-5.72185	1.33706	-3.53151	0.000413191	0.00644349
S1	BjuVaA07g003486	9.2988	-6.79363	1.42823	-4.0565	4.98135e-05	0.000947956
S1	BjuVaA07g003500	205.392	-2.94934	0.271605	-7.17713	7.11923e-13	1.08062e-10
S1	BjuVaA07g003510	18.448	-7.73552	1.23767	-5.44211	5.26532e-08	2.14673e-06
S1	BjuVaA07g003562	4.28519	5.11489	1.37896	2.98405	0.00284457	0.0365927
S1	BjuVaA07g003569	28.7148	-2.39098	0.431272	-3.22529	0.00125843	0.017623
S1	BjuVaA07g000358	18.0398	-7.46634	1.35163	-4.78412	1.71736e-06	4.47333e-05
S1	BjuVaA07g003583	88.3554	4.29451	0.39435	8.35428	6.58324e-17	2.06951e-14
S1	BjuVaA07g003605	201.373	1.92867	0.275196	3.37457	0.000739309	0.0108914
S1	BjuVaA07g000368	14.3984	-7.35376	1.26318	-5.02999	4.90517e-07	1.50579e-05
S1	BjuVaA07g003680	53.2082	-3.14369	0.360271	-5.95024	2.67757e-09	1.63693e-07
S1	BjuVaA07g003681	74.6064	2.52982	0.277108	5.52068	3.37695e-08	1.45629e-06
S1	BjuVaA07g003743	98.8801	7.45653	0.747824	8.63375	5.93703e-18	2.06997e-15
S1	BjuVaA07g003759	371.081	-8.43905	1.4727	-5.05131	4.38794e-07	1.3719e-05
S1	BjuVaA07g003778	11.2868	4.76132	0.942293	3.99166	6.56115e-05	0.00121736
S1	BjuVaA07g003814	1103.81	-2.83141	0.385046	-4.75636	1.97118e-06	5.05789e-05
S1	BjuVaA07g000385	6.30344	-5.44028	1.34712	-3.29612	0.000980299	0.014025
S1	BjuVaA07g003863	96.3472	2.78625	0.464228	3.84779	0.000119189	0.00207039
S1	BjuVaA07g000398	116.62	-2.58946	0.359016	-4.42726	9.54368e-06	0.000211136
S1	BjuVaA07g000403	32.9509	3.09301	0.519634	4.02785	5.62886e-05	0.00106065
S1	BjuVaA07g000405	18.4318	-2.65368	0.547789	-3.01883	0.00253756	0.0329527
S1	BjuVaA07g004074	52.2488	-8.97667	1.30164	-6.12815	8.89073e-10	6.28336e-08
S1	BjuVaA07g004161	22.7473	-8.10187	1.40972	-5.0378	4.70915e-07	1.45181e-05
S1	BjuVaA07g004198	14.8248	-3.25	0.598465	-3.75962	0.000170172	0.0028734
S1	BjuVaA07g004211	218.229	1.53351	0.181302	2.94267	0.00325396	0.0412007
S1	BjuVaA07g000424	40.2753	-6.34319	0.748962	-7.13412	9.74071e-13	1.45928e-10
S1	BjuVaA07g000430	110.056	-6.1593	0.923337	-5.58766	2.30146e-08	1.04651e-06
S1	BjuVaA07g004308	175.454	-2.03039	0.270261	-3.81257	0.000137531	0.00236529
S1	BjuVaA07g004381	94.7036	2.55313	0.24391	6.36764	1.91956e-10	1.60274e-08
S1	BjuVaA07g000448	111.407	-10.3538	1.41907	-6.59152	4.35354e-11	4.32557e-09
S1	BjuVaA07g000458	23.9782	8.20079	1.22541	5.87624	4.197e-09	2.38818e-07
S1	BjuVaA07g000467	12.4745	3.05015	0.646137	3.17293	0.00150907	0.0207788
S1	BjuVaA07g000490	11.0013	6.83763	1.41887	4.11428	3.88386e-05	0.000757649
S1	BjuVaA07g000050	427.69	-1.83051	0.208921	-3.97525	7.03055e-05	0.00129218
S1	BjuVaA07g000506	33.1529	-8.40999	1.24839	-5.93566	2.9267e-09	1.752e-07
S1	BjuVaA07g000509	21.7112	-6.90836	1.28675	-4.5917	4.39646e-06	0.000104685
S1	BjuVaA07g000527	16.3935	-7.12985	1.25999	-4.86498	1.14468e-06	3.13569e-05
S1	BjuVaA07g000541	16.9894	-4.31425	0.7923	-4.18307	2.87596e-05	0.000575671
S1	BjuVaA07g000544	24.1233	-5.3313	0.872687	-4.96318	6.93486e-07	2.03857e-05
S1	BjuVaA07g000547	38.459	-4.02092	0.509408	-5.93026	3.02454e-09	1.79934e-07
S1	BjuVaA07g000548	11.6847	-6.77835	1.32422	-4.36357	1.27956e-05	0.000274768
S1	BjuVaA07g000055	88.5119	4.47657	0.671411	5.178	2.24277e-07	7.57172e-06
S1	BjuVaA07g000561	10.6133	-7.22187	1.32664	-4.68994	2.73282e-06	6.78881e-05
S1	BjuVaA07g000568	40.9901	-6.99971	1.16492	-5.15033	2.60026e-07	8.65168e-06
S1	BjuVaA07g000604	218.889	-10.3877	1.59622	-5.88121	4.07272e-09	2.32206e-07
S1	BjuVaA07g000607	4.00632	6.17029	1.40195	3.68793	0.000226089	0.0037332
S1	BjuVaA07g000062	9.25635	-7.0149	1.29025	-4.66183	3.13413e-06	7.66257e-05
S1	BjuVaA07g000630	4.50769	6.24318	1.38386	3.78882	0.000151367	0.00258469
S1	BjuVaA07g000645	10.1982	-4.39011	0.994991	-3.40718	0.000656377	0.00977227
S1	BjuVaA07g000647	26.8444	-6.4121	1.13108	-4.7849	1.71072e-06	4.46527e-05
S1	BjuVaA07g000650	7.93579	-4.82457	0.974143	-3.92609	8.63393e-05	0.00155508
S1	BjuVaA07g000653	8.91295	-6.09521	1.32427	-3.84756	0.000119299	0.00207092
S1	BjuVaA07g000657	11.8869	-3.20286	0.666621	-3.30452	0.000951387	0.0136589
S1	BjuVaA07g000676	4.20863	5.47526	1.36144	3.28715	0.00101206	0.0144435
S1	BjuVaA07g000679	75.7584	-2.18255	0.286496	-4.12762	3.66544e-05	0.000718696
S1	BjuVaA07g000692	25.653	-8.00073	1.31026	-5.34302	9.14092e-08	3.46188e-06
S1	BjuVaA07g000696	73.3298	6.21118	0.635974	8.19401	2.5267e-16	7.23163e-14
S1	BjuVaA07g000715	5.39601	-5.72863	1.40065	-3.37602	0.000735418	0.0108452
S1	BjuVaA07g000724	67.0562	-9.46233	1.64986	-5.12911	2.91108e-07	9.55328e-06
S1	BjuVaA07g000734	29.5601	-8.26848	1.31254	-5.53772	3.06432e-08	1.33954e-06
S1	BjuVaA07g000738	30.5356	-8.46777	1.28421	-5.81508	6.06031e-09	3.30462e-07
S1	BjuVaA07g000743	7.82417	3.56595	0.818286	3.13576	0.00171408	0.0232839
S1	BjuVaA07g000744	11.1872	-7.18791	1.26647	-4.88596	1.02924e-06	2.86038e-05
S1	BjuVaA07g000750	185.066	2.15231	0.318968	3.61261	0.000303126	0.00487373
S1	BjuVaA07g000752	52.8463	-7.50097	1.08248	-6.00563	1.90587e-09	1.21418e-07
S1	BjuVaA07g000754	84.5767	-3.39449	0.42002	-5.70089	1.19186e-08	5.9945e-07
S1	BjuVaA07g000773	9.83249	-3.55002	0.793483	-3.2137	0.00131035	0.0183099
S1	BjuVaA07g000786	13.2828	-5.84996	1.28	-3.78904	0.000151233	0.00258317
S1	BjuVaA07g000804	8.73607	-6.7224	1.32817	-4.30849	1.6437e-05	0.000345105
S1	BjuVaA07g000812	3.09354	-5.16023	1.4435	-2.88205	0.00395094	0.0489532
S1	BjuVaA07g000895	18.6271	-6.06463	1.0908	-4.64306	3.43294e-06	8.31537e-05
S1	BjuVaA07g000979	71.4179	2.0235	0.308231	3.32056	0.000898367	0.0129787
S1	BjuVaA08g001011	594.753	-2.85872	0.228581	-8.13154	4.23861e-16	1.17796e-13
S1	BjuVaA08g001030	137.735	8.90598	1.05675	7.48143	7.35186e-14	1.38215e-11
S1	BjuVaA08g001032	35.9615	-8.60642	1.32464	-5.74224	9.34336e-09	4.82934e-07
S1	BjuVaA08g001034	77.5904	6.42341	0.720498	7.5273	5.1799e-14	1.01703e-11
S1	BjuVaA08g001044	14.1258	-7.6799	1.31886	-5.0649	4.08621e-07	1.28806e-05
S1	BjuVaA08g001056	72.5357	-1.93232	0.215956	-4.31716	1.58048e-05	0.000333291
S1	BjuVaA08g001058	10.5679	-6.18791	1.30807	-3.96609	7.306e-05	0.00133598
S1	BjuVaA08g001065	50.3996	-3.04448	0.434549	-4.70484	2.54071e-06	6.37427e-05
S1	BjuVaA08g001067	21.2006	-7.70256	1.28906	-5.19958	1.99735e-07	6.85991e-06
S1	BjuVaA08g001070	17.7644	-6.49937	1.25007	-4.39924	1.08629e-05	0.000236802
S1	BjuVaA08g001072	56.9374	-1.85447	0.290692	-2.93942	0.00328824	0.0415657
S1	BjuVaA08g001102	102.963	-4.23208	0.695333	-4.64824	3.34779e-06	8.14341e-05
S1	BjuVaA08g001104	20.8514	-7.44204	1.37969	-4.6692	3.02378e-06	7.44022e-05
S1	BjuVaA08g001116	104.236	-9.32444	1.41241	-5.89376	3.77497e-09	2.16818e-07
S1	BjuVaA08g001121	51.7186	-9.09479	1.5235	-5.31328	1.07668e-07	3.98581e-06
S1	BjuVaA08g001131	7.63928	-5.91056	1.28612	-3.81811	0.000134479	0.00231557
S1	BjuVaA08g001156	11.5089	3.66071	0.749127	3.55174	0.000382686	0.0060266
S1	BjuVaA08g001167	46.6172	8.43273	1.25229	5.93531	2.93287e-09	1.75387e-07
S1	BjuVaA08g001206	27.8794	-4.0666	0.641097	-4.78336	1.72391e-06	4.48543e-05
S1	BjuVaA08g001208	7.76881	5.14495	1.17799	3.51868	0.000433706	0.00672876
S1	BjuVaA08g001233	44.6204	2.27186	0.370172	3.43587	0.000590664	0.00893263
S1	BjuVaA08g001240	24.5992	-7.34293	1.24004	-5.1151	3.13584e-07	1.02035e-05
S1	BjuVaA08g001243	31.746	-7.95846	1.34651	-5.16778	2.36894e-07	7.96416e-06
S1	BjuVaA08g001245	4.27281	6.40206	1.357	3.98088	6.86617e-05	0.00126602
S1	BjuVaA08g001248	117.248	-2.10994	0.276751	-4.0106	6.05649e-05	0.00113306
S1	BjuVaA08g000126	99.8513	-9.44488	1.53524	-5.50068	3.78326e-08	1.60741e-06
S1	BjuVaA08g000129	22.5458	-8.12691	1.30268	-5.47097	4.47583e-08	1.86719e-06
S1	BjuVaA08g001292	182.746	-4.11852	0.511077	-6.10186	1.04843e-09	7.258e-08
S1	BjuVaA08g001328	7.75978	-6.15138	1.35384	-3.805	0.000141802	0.00242931
S1	BjuVaA08g001331	414.992	2.62997	0.258068	6.31605	2.68335e-10	2.14997e-08
S1	BjuVaA08g001347	10.4804	-6.54921	1.33974	-4.14201	3.4428e-05	0.000678977
S1	BjuVaA08g001353	57.4107	-9.43151	1.44553	-5.83281	5.45026e-09	3.00905e-07
S1	BjuVaA08g001354	310.31	-4.56004	0.422926	-8.41764	3.84131e-17	1.24849e-14
S1	BjuVaA08g001397	438.273	-7.68886	0.905618	-7.38597	1.51351e-13	2.6147e-11
S1	BjuVaA08g001406	3.36138	-5.18881	1.41171	-2.96718	0.00300548	0.0383538
S1	BjuVaA08g001408	11.5583	5.39447	1.24724	3.52335	0.000426131	0.00663091
S1	BjuVaA08g001435	86.0998	-1.95009	0.238191	-3.9888	6.64083e-05	0.00122979
S1	BjuVaA08g001447	6.32439	5.92616	1.44217	3.41581	0.00063593	0.00950475
S1	BjuVaA08g001464	15.8462	-6.45728	1.27532	-4.27916	1.87604e-05	0.000389902
S1	BjuVaA08g001467	6.24285	-5.99096	1.46809	-3.39963	0.000674766	0.0100201
S1	BjuVaA08g001501	39.3145	-8.76405	1.36739	-5.678	1.36277e-08	6.74676e-07
S1	BjuVaA08g001541	83.6943	-3.54403	0.382635	-6.64872	2.95643e-11	3.0371e-09
S1	BjuVaA08g001546	4.24518	-5.84933	1.50378	-3.22476	0.0012608	0.0176518
S1	BjuVaA08g001550	11.487	5.89879	0.970405	5.04819	4.46025e-07	1.39148e-05
S1	BjuVaA08g001551	51.4925	2.02671	0.316689	3.242	0.00118696	0.0167279
S1	BjuVaA08g001562	20.983	4.69915	0.956095	3.86902	0.000109276	0.00191659
S1	BjuVaA08g001580	19.8474	-7.99721	1.31605	-5.31684	1.05587e-07	3.91377e-06
S1	BjuVaA08g001583	176.335	-1.81774	0.257664	-3.17368	0.00150518	0.0207312
S1	BjuVaA08g001584	40.2119	-3.39035	0.450937	-5.30086	1.15261e-07	4.22609e-06
S1	BjuVaA08g001585	132.868	-1.96442	0.201257	-4.79196	1.65162e-06	4.32473e-05
S1	BjuVaA08g000163	14.6862	-7.48512	1.27216	-5.09772	3.43767e-07	1.10605e-05
S1	BjuVaA08g001671	147.804	-2.32033	0.282681	-4.67075	3.00098e-06	7.39043e-05
S1	BjuVaA08g001674	19.2981	-3.16876	0.611363	-3.54741	0.000389039	0.00610992
S1	BjuVaA08g001681	69.0266	-9.52045	1.43101	-5.95417	2.61398e-09	1.60488e-07
S1	BjuVaA08g001694	52.4545	2.93404	0.531011	3.64218	0.000270341	0.00439327
S1	BjuVaA08g001718	97.9078	-9.08982	1.50959	-5.35896	8.37038e-08	3.20167e-06
S1	BjuVaA08g001739	20.3317	3.12887	0.659918	3.22597	0.00125547	0.0175901
S1	BjuVaA08g001744	2.77466	-5.32619	1.48532	-2.91262	0.00358405	0.0447547
S1	BjuVaA08g001752	76.6999	-4.30792	0.798267	-4.14387	3.41487e-05	0.000674479
S1	BjuVaA08g001777	95.4059	-7.53447	1.17188	-5.57606	2.46029e-08	1.11008e-06
S1	BjuVaA08g001868	29.0447	-5.48394	0.889852	-5.03897	4.68043e-07	1.44606e-05
S1	BjuVaA08g001952	420.517	10.1763	0.871194	10.533	6.08752e-26	4.43295e-23
S1	BjuVaA08g001970	253.278	-7.97528	1.04489	-6.67562	2.46186e-11	2.60342e-09
S1	BjuVaA08g001980	115.858	-10.5247	1.62941	-5.8455	5.05054e-09	2.80722e-07
S1	BjuVaA08g001993	89.8356	5.93271	0.492331	10.0191	1.25673e-23	7.53606e-21
S1	BjuVaA08g002008	540.329	6.82773	0.302943	19.237	1.81239e-82	2.08527e-78
S1	BjuVaA08g002045	30.0576	6.03192	0.806864	6.2364	4.47767e-10	3.40729e-08
S1	BjuVaA08g002067	16.7554	-7.36693	1.29747	-4.90718	9.23967e-07	2.60303e-05
S1	BjuVaA08g002074	8.45985	-6.79081	1.31472	-4.4046	1.05978e-05	0.000231898
S1	BjuVaA08g002075	33.5509	-8.40722	1.22301	-6.05657	1.39057e-09	9.24735e-08
S1	BjuVaA08g002080	3.10758	-5.33532	1.42118	-3.0505	0.0022846	0.0300614
S1	BjuVaA08g002089	42.9458	-3.22066	0.408097	-5.44149	5.28374e-08	2.15119e-06
S1	BjuVaA08g002090	331.59	-9.74434	1.38975	-6.29203	3.13334e-10	2.47263e-08
S1	BjuVaA08g002111	13.9422	5.90718	1.33829	3.66676	0.000245647	0.00402495
S1	BjuVaA08g002116	59.409	-3.00464	0.344094	-5.82584	5.68265e-09	3.11641e-07
S1	BjuVaA08g002143	11.0916	-7.06721	1.3195	-4.5981	4.26356e-06	0.000101858
S1	BjuVaA08g002151	16.5991	4.18818	0.705594	4.51843	6.2299e-06	0.000143186
S1	BjuVaA08g002157	220.88	-11.2592	1.72466	-5.94853	2.70565e-09	1.64884e-07
S1	BjuVaA08g002164	57.9469	5.15956	0.464491	8.95511	3.39407e-19	1.32826e-16
S1	BjuVaA08g002166	18.9951	-7.64638	1.29564	-5.12981	2.90037e-07	9.52943e-06
S1	BjuVaA08g002169	54.0478	9.69212	1.21893	7.13093	9.96919e-13	1.48963e-10
S1	BjuVaA08g002185	183.082	2.23803	0.211406	5.85614	4.73753e-09	2.64859e-07
S1	BjuVaA08g002193	11.1498	-4.47649	0.934866	-3.7187	0.000200249	0.00333331
S1	BjuVaA08g000220	4.58033	-4.97906	1.38145	-2.88035	0.0039724	0.0491662
S1	BjuVaA08g002215	55.7877	8.79442	1.20074	6.49133	8.50825e-11	7.7816e-09
S1	BjuVaA08g002218	20.8496	7.21915	1.23173	5.0491	4.43903e-07	1.38637e-05
S1	BjuVaA08g002241	114.733	-9.25704	1.63886	-5.03828	4.69733e-07	1.44972e-05
S1	BjuVaA08g002249	16.2188	-7.59685	1.25879	-5.24063	1.60027e-07	5.63062e-06
S1	BjuVaA08g000225	5.68662	-6.24449	1.35174	-3.8798	0.000104541	0.00184422
S1	BjuVaA08g002260	482.218	2.50189	0.202005	7.43489	1.04651e-13	1.87551e-11
S1	BjuVaA08g002273	11.8195	-7.27032	1.31688	-4.7615	1.92154e-06	4.95015e-05
S1	BjuVaA08g002293	16.8745	3.04515	0.492933	4.14893	3.34029e-05	0.000661026
S1	BjuVaA08g002317	161.906	-10.7587	1.54788	-6.30457	2.88995e-10	2.30268e-08
S1	BjuVaA08g000232	148.271	-2.4215	0.233837	-6.07902	1.20923e-09	8.17445e-08
S1	BjuVaA08g002334	16.7668	3.14329	0.689997	3.10622	0.00189493	0.0254284
S1	BjuVaA08g002347	99.6734	-8.00756	1.13656	-6.16556	7.02356e-10	5.06892e-08
S1	BjuVaA08g002348	23.7258	-5.5664	0.846261	-5.39596	6.81566e-08	2.69664e-06
S1	BjuVaA08g002349	34.9388	-8.6692	1.26354	-6.06961	1.28223e-09	8.61733e-08
S1	BjuVaA08g002350	31.1543	-7.58291	1.25699	-5.23705	1.63166e-07	5.72703e-06
S1	BjuVaA08g000238	6.63522	-6.06641	1.48402	-3.41398	0.000640208	0.00955876
S1	BjuVaA08g002387	541.001	-8.59889	1.00063	-7.59411	3.09921e-14	6.32238e-12
S1	BjuVaA08g002399	233.962	1.7232	0.247211	2.92545	0.00343957	0.0432034
S1	BjuVaA08g002408	104.393	2.0919	0.353574	3.08817	0.00201395	0.0268563
S1	BjuVaA08g002411	11.3423	-4.94186	1.11938	-3.52146	0.000429183	0.00666939
S1	BjuVaA08g002420	379.108	-8.98853	1.03439	-7.72295	1.13669e-14	2.48638e-12
S1	BjuVaA08g002425	462.504	-3.13713	0.349982	-6.10641	1.01897e-09	7.07569e-08
S1	BjuVaA08g002458	23.0117	3.33873	0.535695	4.36578	1.26667e-05	0.000272204
S1	BjuVaA08g000247	7.11983	-4.76022	1.13687	-3.30752	0.000941268	0.0135373
S1	BjuVaA08g002473	83.7334	6.31791	0.563214	9.44208	3.65436e-21	1.70917e-18
S1	BjuVaA08g000252	84.6062	-9.05697	1.49751	-5.38026	7.43794e-08	2.8853e-06
S1	BjuVaA08g000253	126.214	-2.40737	0.28683	-4.90664	9.26498e-07	2.60761e-05
S1	BjuVaA08g002539	43.5171	-5.62879	0.758692	-6.10101	1.05402e-09	7.27921e-08
S1	BjuVaA08g002591	2.72875	5.40212	1.50633	2.92241	0.00347332	0.0435798
S1	BjuVaA08g000262	15.8656	6.32622	1.32263	4.02698	5.64971e-05	0.00106423
S1	BjuVaA08g000263	9.06667	6.65712	1.36332	4.14952	3.33173e-05	0.000659558
S1	BjuVaA08g002636	11.3953	3.89531	1.00714	2.87478	0.00404314	0.049945
S1	BjuVaA08g002638	19.1408	2.88258	0.58878	3.19743	0.0013866	0.0192817
S1	BjuVaA08g002651	223.506	-2.72746	0.338597	-5.1018	3.36439e-07	1.08599e-05
S1	BjuVaA08g002661	38.9096	3.18925	0.531857	4.11623	3.85126e-05	0.000752311
S1	BjuVaA08g002663	5.36414	5.78885	1.34817	3.55213	0.000382134	0.00601955
S1	BjuVaA08g002671	166.572	4.60774	0.488078	7.39173	1.44929e-13	2.52853e-11
S1	BjuVaA08g002693	22.7121	-7.94156	1.36548	-5.08362	3.70312e-07	1.18286e-05
S1	BjuVaA08g002697	3624.41	5.50954	0.217433	20.7399	1.51248e-95	2.17525e-91
S1	BjuVaA08g002723	283.66	1.96134	0.150571	6.38465	1.71792e-10	1.4555e-08
S1	BjuVaA08g002724	38.1954	-2.70983	0.497403	-3.43751	0.000587086	0.00888115
S1	BjuVaA08g002740	34.8816	-3.60037	0.717599	-3.62371	0.000290402	0.00468882
S1	BjuVaA08g002741	42.5838	-2.60332	0.381026	-4.2079	2.57751e-05	0.000522109
S1	BjuVaA08g002745	2.69949	5.92626	1.50452	3.27431	0.00105919	0.0150751
S1	BjuVaA08g002756	110.218	-5.87394	1.11071	-4.38814	1.14322e-05	0.000247524
S1	BjuVaA08g000277	62.3709	9.38302	1.19663	7.00551	2.4608e-12	3.31533e-10
S1	BjuVaA08g002782	129.839	1.64241	0.20199	3.18041	0.00147069	0.0203183
S1	BjuVaA08g002806	444.195	3.78278	0.259682	10.7161	8.55522e-27	6.59568e-24
S1	BjuVaA08g002828	17.0747	-6.52395	1.34194	-4.11638	3.84874e-05	0.000752073
S1	BjuVaA08g002829	80.4229	-9.80287	1.64181	-5.36169	8.24485e-08	3.16418e-06
S1	BjuVaA08g002831	5.78738	-6.16515	1.36171	-3.79314	0.000148753	0.00254384
S1	BjuVaA08g002851	22.33	-3.97661	0.565741	-5.26144	1.42933e-07	5.08828e-06
S1	BjuVaA08g002856	87.0175	2.79579	0.316407	5.67557	1.38229e-08	6.83164e-07
S1	BjuVaA08g002861	100.957	3.13821	0.345533	6.18813	6.08829e-10	4.46744e-08
S1	BjuVaA08g002866	3.40043	6.16758	1.41243	3.65864	0.000253557	0.00413923
S1	BjuVaA08g002893	80.7208	-5.04531	0.665385	-6.07966	1.20435e-09	8.16065e-08
S1	BjuVaA08g002933	18.6455	-7.94922	1.26271	-5.50341	3.72508e-08	1.58856e-06
S1	BjuVaA08g000294	156.093	-8.34616	1.51851	-4.83773	1.3133e-06	3.53539e-05
S1	BjuVaA08g003019	29.5968	4.57345	0.63335	5.64214	1.67947e-08	8.05807e-07
S1	BjuVaA08g003030	101.127	-1.96373	0.257006	-3.74984	0.000176948	0.00297994
S1	BjuVaA08g003039	60.9285	2.60981	0.546452	2.94593	0.00321986	0.0408179
S1	BjuVaA08g003045	17.0914	4.21007	0.694181	4.62425	3.7595e-06	9.06059e-05
S1	BjuVaA08g003047	20.4563	7.78048	1.26508	5.35974	8.33431e-08	3.19102e-06
S1	BjuVaA08g003049	9.48282	-7.3617	1.29101	-4.92769	8.32053e-07	2.37668e-05
S1	BjuVaA08g000306	372.626	-9.84516	1.18856	-7.44193	9.92226e-14	1.81786e-11
S1	BjuVaA08g003060	167.727	-6.92767	1.0731	-5.5239	3.31558e-08	1.43305e-06
S1	BjuVaA08g003069	10.017	-3.38631	0.769658	-3.10048	0.00193205	0.0258903
S1	BjuVaA08g003085	9.64246	3.76272	0.877611	3.14799	0.00164394	0.0224288
S1	BjuVaA08g003092	564.176	1.45427	0.146428	3.10234	0.00191995	0.0257418
S1	BjuVaA08g003101	915.763	1.62363	0.148557	4.19792	2.69372e-05	0.000543162
S1	BjuVaA08g003103	569.645	1.70862	0.190007	3.72944	0.000191905	0.00320462
S1	BjuVaA08g000311	11.1454	3.15137	0.713502	3.01523	0.00256788	0.0333077
S1	BjuVaA08g003135	3.03399	6.43365	1.74341	3.11668	0.001829	0.024676
S1	BjuVaA08g003151	22.8607	7.48821	1.29334	5.01662	5.25873e-07	1.59728e-05
S1	BjuVaA08g003169	136.332	-1.64596	0.207757	-3.10923	0.00187576	0.0252064
S1	BjuVaA08g003205	381.62	-1.89336	0.227845	-3.9209	8.82201e-05	0.0015835
S1	BjuVaA08g003218	7.94929	-7.09334	1.34874	-4.51781	6.2483e-06	0.000143494
S1	BjuVaA08g003222	1629.14	-1.71231	0.148978	-4.78133	1.7414e-06	4.5248e-05
S1	BjuVaA08g003241	7.4581	-6.47302	1.29902	-4.21318	2.51804e-05	0.000511322
S1	BjuVaA08g003245	7.63684	-6.34079	1.29568	-4.12201	3.75586e-05	0.000734923
S1	BjuVaA08g003252	70.5318	3.46868	0.350232	7.0487	1.80594e-12	2.55891e-10
S1	BjuVaA08g003258	89.3558	-3.09405	0.330055	-6.34455	2.2308e-10	1.84849e-08
S1	BjuVaA08g003272	21.7922	8.18032	1.23161	5.83001	5.54231e-09	3.05344e-07
S1	BjuVaA08g003283	33.9799	-6.55904	1.07124	-5.18937	2.11011e-07	7.20418e-06
S1	BjuVaA08g003287	27.7825	-7.34544	1.2861	-4.93387	8.06159e-07	2.31421e-05
S1	BjuVaA08g003296	48.7187	5.9052	0.629615	7.79078	6.65958e-15	1.50832e-12
S1	BjuVaA08g003305	17.4248	-7.45944	1.22936	-5.2543	1.48588e-07	5.27328e-06
S1	BjuVaA08g003312	22.3267	8.78194	1.26238	6.16452	7.06982e-10	5.09027e-08
S1	BjuVaA08g003313	47.8556	-2.52937	0.442696	-3.45466	0.000550977	0.00837023
S1	BjuVaA08g003317	9.92629	-4.6449	0.846872	-4.30396	1.67771e-05	0.000351733
S1	BjuVaA08g003327	1272.56	-1.93633	0.238371	-3.92801	8.56531e-05	0.00154369
S1	BjuVaA08g003336	560.923	-1.75383	0.256563	-2.93818	0.0033015	0.0417059
S1	BjuVaA08g000340	78.1698	5.38451	0.706116	6.20933	5.3211e-10	3.97548e-08
S1	BjuVaA08g003408	22.6261	-2.99971	0.671102	-2.97974	0.00288497	0.0370295
S1	BjuVaA08g003421	51.4334	-2.22397	0.387634	-3.15752	0.00159115	0.0218098
S1	BjuVaA08g000035	8.03205	-3.44907	0.835474	-2.93136	0.00337482	0.0425108
S1	BjuVaA08g003535	1068.47	-1.7571	0.190179	-3.98102	6.86217e-05	0.00126568
S1	BjuVaA08g003555	82.1487	2.21421	0.307047	3.95446	7.67078e-05	0.00139647
S1	BjuVaA08g003563	7.12957	4.56255	0.96356	3.69728	0.000217924	0.00360769
S1	BjuVaA08g003568	1244.3	-8.33098	0.941164	-7.78927	6.73967e-15	1.52047e-12
S1	BjuVaA08g000364	33.9815	-3.33342	0.508075	-4.59267	4.3761e-06	0.000104287
S1	BjuVaA08g003684	216.933	-5.75577	0.810246	-5.86953	4.37025e-09	2.47453e-07
S1	BjuVaA08g000375	7.17259	6.48414	1.27153	4.31302	1.61042e-05	0.00033886
S1	BjuVaA08g000385	6.6857	-5.96276	1.31834	-3.76439	0.000166953	0.00282484
S1	BjuVaA08g000399	7.25577	-6.53063	1.30062	-4.2523	2.11588e-05	0.000435813
S1	BjuVaA08g000410	28.9259	-5.28075	0.760978	-5.62533	1.85157e-08	8.74523e-07
S1	BjuVaA08g000415	23.7922	-7.76396	1.32787	-5.09386	3.50851e-07	1.1257e-05
S1	BjuVaA08g000442	36.2967	-6.04147	0.848125	-5.94425	2.77719e-09	1.6853e-07
S1	BjuVaA08g000443	288.459	9.12409	0.746178	10.8876	1.32075e-27	1.12207e-24
S1	BjuVaA08g000447	46.8206	-8.23912	1.22303	-5.91899	3.23927e-09	1.90346e-07
S1	BjuVaA08g000045	51.3741	-7.3003	1.0424	-6.04402	1.50319e-09	9.90559e-08
S1	BjuVaA08g000478	8.10558	4.58461	1.12785	3.17827	0.00148158	0.0204345
S1	BjuVaA08g000050	64.2577	-8.72768	1.52021	-5.0833	3.70938e-07	1.1842e-05
S1	BjuVaA08g000530	60.9763	-4.85152	0.708331	-5.43745	5.40481e-08	2.19427e-06
S1	BjuVaA08g000537	7.13608	-6.10917	1.27732	-3.99992	6.33647e-05	0.00118198
S1	BjuVaA08g000542	23.8251	-2.66572	0.52347	-3.18208	0.00146222	0.0202208
S1	BjuVaA08g000581	18.1285	-7.56793	1.23854	-5.30297	1.13934e-07	4.18813e-06
S1	BjuVaA08g000590	34.1278	3.2891	0.458953	4.98766	6.11162e-07	1.82359e-05
S1	BjuVaA08g000591	106.206	3.97566	0.318622	9.33914	9.71206e-21	4.39933e-18
S1	BjuVaA08g000006	21.1448	-8.02529	1.27821	-5.4962	3.88052e-08	1.64388e-06
S1	BjuVaA08g000642	14.85	-8.09788	1.27625	-5.56151	2.67445e-08	1.19175e-06
S1	BjuVaA08g000670	73.6904	-8.6766	1.59563	-4.81103	1.50152e-06	3.97147e-05
S1	BjuVaA08g000675	972.889	-6.01317	0.569792	-8.79824	1.38975e-18	5.02827e-16
S1	BjuVaA08g000680	57.3828	-6.22325	0.854756	-6.1108	9.91329e-10	6.90426e-08
S1	BjuVaA08g000007	3.86734	-5.77399	1.43639	-3.32361	0.000888595	0.0128537
S1	BjuVaA08g000714	20.0021	2.46091	0.480354	3.04131	0.00235549	0.0308882
S1	BjuVaA08g000732	12.5246	-5.94524	1.36398	-3.6256	0.000288293	0.0046613
S1	BjuVaA08g000734	485.252	-1.77627	0.216216	-3.59026	0.000330346	0.00527454
S1	BjuVaA08g000749	12.5177	-7.41531	1.29174	-4.96639	6.82094e-07	2.00958e-05
S1	BjuVaA08g000775	8.70559	-5.74756	1.43639	-3.30521	0.000949042	0.0136355
S1	BjuVaA08g000803	17.1864	-7.63804	1.29211	-5.13735	2.78637e-07	9.19644e-06
S1	BjuVaA08g000814	39.5802	-7.90512	1.23516	-5.59049	2.26434e-08	1.03466e-06
S1	BjuVaA08g000821	108.585	2.75449	0.223027	7.86674	3.64012e-15	8.83581e-13
S1	BjuVaA08g000827	7.71553	-6.49425	1.36862	-4.01445	5.95848e-05	0.00111691
S1	BjuVaA08g000830	9.63405	-6.6456	1.30777	-4.31696	1.58196e-05	0.00033339
S1	BjuVaA08g000852	23.7442	-7.89648	1.26746	-5.44119	5.29265e-08	2.15329e-06
S1	BjuVaA08g000864	218.89	5.84224	0.765345	6.32686	2.50194e-10	2.03581e-08
S1	BjuVaA08g000865	13.5244	-4.2966	0.807212	-4.08393	4.42802e-05	0.000851671
S1	BjuVaA08g000869	6.63037	5.78845	1.37456	3.48361	0.000494698	0.00758104
S1	BjuVaA08g000886	168.66	-4.57766	0.428709	-8.3452	7.10961e-17	2.19893e-14
S1	BjuVaA08g000912	5.79427	-5.21768	1.33896	-3.14997	0.00163284	0.0223069
S1	BjuVaA08g000987	8.17288	5.37919	1.39569	3.13764	0.00170312	0.023157
S1	BjuVaA08g000990	12.9955	-7.57146	1.2638	-5.19977	1.99532e-07	6.85703e-06
S1	BjuVaA08g000991	12.3007	-7.36969	1.32998	-4.7893	1.67368e-06	4.37652e-05
S1	BjuVaA09g001009	73.9024	1.9826	0.314619	3.12313	0.00178938	0.0241813
S1	BjuVaA09g001040	5920.82	4.34857	0.262276	12.7674	2.4944e-37	4.78326e-34
S1	BjuVaA09g001068	40.2912	-7.0538	1.04225	-5.80838	6.30806e-09	3.42026e-07
S1	BjuVaA09g001069	35.2541	2.19665	0.376644	3.17714	0.00148736	0.0205094
S1	BjuVaA09g001137	349.907	-10.2279	1.20081	-7.68473	1.53323e-14	3.30351e-12
S1	BjuVaA09g001153	826.716	-1.71163	0.196701	-3.61785	0.000297062	0.00478292
S1	BjuVaA09g001158	119.887	-1.98188	0.247066	-3.97416	7.06276e-05	0.00129645
S1	BjuVaA09g001169	40.5052	-2.3313	0.445221	-2.9902	0.00278797	0.0359127
S1	BjuVaA09g001172	16.051	-3.60224	0.664555	-3.91576	9.01206e-05	0.0016156
S1	BjuVaA09g001227	287.179	-1.57901	0.192241	-3.01191	0.00259613	0.0336451
S1	BjuVaA09g001233	8.60127	-6.62755	1.35018	-4.16799	3.07303e-05	0.000611713
S1	BjuVaA09g001240	155.338	-9.79061	1.60796	-5.46692	4.57921e-08	1.90342e-06
S1	BjuVaA09g001248	72.0383	4.08942	0.637461	4.84645	1.25693e-06	3.39158e-05
S1	BjuVaA09g001258	46.2637	-6.37383	1.03289	-5.20268	1.9643e-07	6.76257e-06
S1	BjuVaA09g001294	15.7655	-2.75191	0.528476	-3.31502	0.000916354	0.0132054
S1	BjuVaA09g001337	61.899	-7.79954	1.34822	-5.04335	4.57444e-07	1.42094e-05
S1	BjuVaA09g001338	34.9222	-2.28356	0.43751	-2.93378	0.00334864	0.042255
S1	BjuVaA09g001368	389.396	1.7918	0.160436	4.93532	8.00184e-07	2.30165e-05
S1	BjuVaA09g001394	42.2478	2.6052	0.382607	4.19541	2.72374e-05	0.000548254
S1	BjuVaA09g001449	135.089	-2.2979	0.294988	-4.39984	1.0833e-05	0.000236241
S1	BjuVaA09g001470	32.3135	-4.31786	0.567271	-5.84881	4.95101e-09	2.7599e-07
S1	BjuVaA09g001509	19.6029	-7.77833	1.30575	-5.19112	2.09032e-07	7.15227e-06
S1	BjuVaA09g001510	9.1303	-5.4029	1.33888	-3.28849	0.00100725	0.0143855
S1	BjuVaA09g001515	19290	-3.00661	0.315462	-6.36085	2.00641e-10	1.67282e-08
S1	BjuVaA09g000152	6.32514	4.98414	1.24486	3.20047	0.00137205	0.0190979
S1	BjuVaA09g001523	6.48283	-5.60521	1.35193	-3.40639	0.000658274	0.00979798
S1	BjuVaA09g000153	7.07825	6.8492	1.30229	4.49146	7.07353e-06	0.000161124
S1	BjuVaA09g000154	4.64344	5.28695	1.4075	3.0458	0.00232065	0.0305009
S1	BjuVaA09g001547	6.56414	-6.51911	1.39916	-3.94459	7.99381e-05	0.00144658
S1	BjuVaA09g001566	357.208	6.72859	0.336406	17.0288	5.02435e-65	4.81735e-61
S1	BjuVaA09g001575	29.6664	-4.84771	0.981283	-3.9211	8.81458e-05	0.00158316
S1	BjuVaA09g001578	65.1336	-2.37931	0.363746	-3.79197	0.000149458	0.00255438
S1	BjuVaA09g001582	9.17573	-6.45945	1.3146	-4.15292	3.28254e-05	0.000650717
S1	BjuVaA09g001594	120.435	2.26965	0.372612	3.40743	0.000655765	0.00976821
S1	BjuVaA09g001615	240.191	4.23866	0.329118	9.84043	7.53898e-23	4.29408e-20
S1	BjuVaA09g001620	38.2602	-8.65116	1.29968	-5.88694	3.93403e-09	2.25191e-07
S1	BjuVaA09g001641	4.3749	-5.42543	1.45164	-3.04857	0.00229932	0.0302275
S1	BjuVaA09g001643	3.24897	-5.47574	1.49543	-2.99295	0.00276291	0.0356218
S1	BjuVaA09g001671	8.64835	-6.42076	1.35204	-4.00933	6.0892e-05	0.00113882
S1	BjuVaA09g001675	79.4528	-2.95908	0.45318	-4.32297	1.53942e-05	0.000325706
S1	BjuVaA09g001686	69.2996	9.75992	1.21882	7.18723	6.61197e-13	1.01433e-10
S1	BjuVaA09g001697	39.9734	-7.91738	1.52883	-4.52462	6.05029e-06	0.000139392
[truncated: 8,961 more rows]

## Sheet: S4
Supplementary Table S4: List of transcription factors identified in Brassica juncea var. Varuna.
Gene ID	TF family
BjuVaA01g000009	S1Fa-like
BjuVaA01g000017	BBR-BPC
BjuVaA01g000022	DBB
BjuVaA01g000028	MYB_related
BjuVaA01g000029	NAC
BjuVaA01g000035	B3
BjuVaA01g000038	S1Fa-like
BjuVaA01g000039	WRKY
BjuVaA01g000041	GeBP
BjuVaA01g000045	CPP
BjuVaA01g000047	NAC
BjuVaA01g000060	ERF
BjuVaA01g000074	GeBP
BjuVaA01g000075	MYB
BjuVaA01g000076	bZIP
BjuVaA01g000080	bZIP
BjuVaA01g000083	WRKY
BjuVaA01g000090	HD-ZIP
BjuVaA01g000098	Dof
BjuVaA01g000101	MIKC_MADS
BjuVaA01g000107	bHLH
BjuVaA01g000113	HD-ZIP
BjuVaA01g000114	MYB
BjuVaA01g000117	AP2
BjuVaA01g000118	GRF
BjuVaA01g000119	bZIP
BjuVaA01g000122	GRAS
BjuVaA01g000127	LBD
BjuVaA01g000133	MYB
BjuVaA01g000136	C2H2
BjuVaA01g000138	C2H2
BjuVaA01g000140	M-type_MADS
BjuVaA01g000149	MYB
BjuVaA01g000150	S1Fa-like
BjuVaA01g000153	ERF
BjuVaA01g000155	AP2
BjuVaA01g000157	bHLH
BjuVaA01g000158	G2-like
BjuVaA01g000159	bHLH
BjuVaA01g000160	WRKY
BjuVaA01g000165	HSF
BjuVaA01g000168	RAV
BjuVaA01g000178	NAC
BjuVaA01g000181	MYB
BjuVaA01g000183	G2-like
BjuVaA01g000190	TALE
BjuVaA01g000197	BES1
BjuVaA01g000201	MYB_related
BjuVaA01g000207	HD-ZIP
BjuVaA01g000209	bZIP
BjuVaA01g000210	GRAS
BjuVaA01g000215	GATA
BjuVaA01g000219	MYB_related
BjuVaA01g000232	GeBP
BjuVaA01g000235	SRS
BjuVaA01g000237	GATA
BjuVaA01g000240	GeBP
BjuVaA01g000244	S1Fa-like
BjuVaA01g000245	NAC
BjuVaA01g000246	TCP
BjuVaA01g000247	WRKY
BjuVaA01g000254	bHLH
BjuVaA01g000256	bZIP
BjuVaA01g000266	bZIP
BjuVaA01g000269	bZIP
BjuVaA01g000270	C2H2
BjuVaA01g000273	MYB
BjuVaA01g000274	MYB
BjuVaA01g000275	MYB
BjuVaA01g000279	MYB_related
BjuVaA01g000280	ERF
BjuVaA01g000285	C2H2
BjuVaA01g000288	C2H2
BjuVaA01g000289	S1Fa-like
BjuVaA01g000290	Nin-like
BjuVaA01g000293	WOX
BjuVaA01g000297	WRKY
BjuVaA01g000300	CAMTA
BjuVaA01g000304	NAC
BjuVaA01g000311	WRKY
BjuVaA01g000313	B3
BjuVaA01g000315	C2H2
BjuVaA01g000316	Nin-like
BjuVaA01g000320	S1Fa-like
BjuVaA01g000326	MYB
BjuVaA01g000333	bZIP
BjuVaA01g000334	S1Fa-like
BjuVaA01g000337	MYB
BjuVaA01g000342	MYB_related
BjuVaA01g000348	NAC
BjuVaA01g000356	GATA
BjuVaA01g000363	TALE
BjuVaA01g000364	bZIP
BjuVaA01g000368	bHLH
BjuVaA01g000370	S1Fa-like
BjuVaA01g000373	CPP
BjuVaA01g000375	S1Fa-like
BjuVaA01g000378	HSF
BjuVaA01g000379	ERF
BjuVaA01g000382	C3H
BjuVaA01g000389	C3H
BjuVaA01g000398	MIKC_MADS
BjuVaA01g000399	MIKC_MADS
BjuVaA01g000400	S1Fa-like
BjuVaA01g000402	bHLH
BjuVaA01g000412	NAC
BjuVaA01g000416	bZIP
BjuVaA01g000420	WRKY
BjuVaA01g000426	bHLH
BjuVaA01g000434	ERF
BjuVaA01g000458	MYB
BjuVaA01g000460	S1Fa-like
BjuVaA01g000465	B3
BjuVaA01g000467	C3H
BjuVaA01g000468	B3
BjuVaA01g000475	MYB
BjuVaA01g000485	MYB_related
BjuVaA01g000489	WRKY
BjuVaA01g000498	TALE
BjuVaA01g000509	GATA
BjuVaA01g000510	HD-ZIP
BjuVaA01g000515	WRKY
BjuVaA01g000518	ERF
BjuVaA01g000522	MYB
BjuVaA01g000526	MYB
BjuVaA01g000529	S1Fa-like
BjuVaA01g000535	WRKY
BjuVaA01g000548	CPP
BjuVaA01g000554	CAMTA
BjuVaA01g000557	MYB
BjuVaA01g000559	MYB
BjuVaA01g000568	S1Fa-like
BjuVaA01g000569	S1Fa-like
BjuVaA01g000574	ARF
BjuVaA01g000576	WRKY
BjuVaA01g000590	TALE
BjuVaA01g000594	S1Fa-like
BjuVaA01g000596	ERF
BjuVaA01g000603	C2H2
BjuVaA01g000604	NAC
BjuVaA01g000609	WRKY
BjuVaA01g000619	B3
BjuVaA01g000620	B3
BjuVaA01g000621	B3
BjuVaA01g000623	B3
BjuVaA01g000624	B3
BjuVaA01g000628	WRKY
BjuVaA01g000630	GeBP
BjuVaA01g000635	GeBP
BjuVaA01g000639	GeBP
BjuVaA01g000659	S1Fa-like
BjuVaA01g000663	ERF
BjuVaA01g000664	WRKY
BjuVaA01g000673	ERF
BjuVaA01g000674	ERF
BjuVaA01g000681	bHLH
BjuVaA01g000682	WRKY
BjuVaA01g000684	WRKY
BjuVaA01g000685	HSF
BjuVaA01g000691	NAC
BjuVaA01g000694	CAMTA
BjuVaA01g000701	MYB
BjuVaA01g000709	NAC
BjuVaA01g000715	S1Fa-like
BjuVaA01g000730	G2-like
BjuVaA01g000736	Trihelix
BjuVaA01g000740	C3H
BjuVaA01g000754	ARF
BjuVaA01g000766	HB-PHD
BjuVaA01g000767	bHLH
BjuVaA01g000769	G2-like
BjuVaA01g000776	G2-like
BjuVaA01g000784	C3H
BjuVaA01g000786	WRKY
BjuVaA01g000788	TCP
BjuVaA01g000790	B3
BjuVaA01g000813	B3
BjuVaA01g000820	CAMTA
BjuVaA01g000829	C3H
BjuVaA01g000830	NAC
BjuVaA01g000833	C3H
BjuVaA01g000834	B3
BjuVaA01g000840	bHLH
BjuVaA01g000844	ARF
BjuVaA01g000846	S1Fa-like
BjuVaA01g000852	CPP
BjuVaA01g000853	CPP
BjuVaA01g000854	CPP
BjuVaA01g000856	MYB_related
BjuVaA01g000861	C2H2
BjuVaA01g000866	bHLH
BjuVaA01g000868	bHLH
BjuVaA01g000870	bHLH
BjuVaA01g000874	bHLH
BjuVaA01g000886	S1Fa-like
BjuVaA01g000888	S1Fa-like
BjuVaA01g000889	ARF
BjuVaA01g000891	G2-like
BjuVaA01g000894	C2H2
BjuVaA01g000895	NAC
BjuVaA01g000898	NAC
BjuVaA01g000899	S1Fa-like
BjuVaA01g000901	C2H2
BjuVaA01g000910	HSF
BjuVaA01g000912	ERF
BjuVaA01g000913	ERF
BjuVaA01g000919	GATA
BjuVaA01g000932	G2-like
BjuVaA01g000934	Dof
BjuVaA01g000935	HSF
BjuVaA01g000937	MYB
BjuVaA01g000939	NAC
BjuVaA01g000941	C2H2
BjuVaA01g000946	G2-like
BjuVaA01g000949	bHLH
BjuVaA01g000951	HB-other
BjuVaA01g000956	NAC
BjuVaA01g000958	NAC
BjuVaA01g000959	S1Fa-like
BjuVaA01g000963	ARR-B
BjuVaA01g000973	WRKY
BjuVaA01g000979	S1Fa-like
BjuVaA01g000993	TCP
BjuVaA01g000997	bZIP
BjuVaA01g000998	ERF
BjuVaA01g001005	MYB
BjuVaA01g001013	G2-like
BjuVaA01g001025	S1Fa-like
BjuVaA01g001026	bZIP
BjuVaA01g001028	bZIP
BjuVaA01g001031	WRKY
BjuVaA01g001032	WRKY
BjuVaA01g001035	MYB
BjuVaA01g001038	MYB
BjuVaA01g001039	bZIP
BjuVaA01g001043	MYB
BjuVaA01g001044	HSF
BjuVaA01g001045	BES1
BjuVaA01g001046	C3H
BjuVaA01g001049	WRKY
BjuVaA01g001050	MIKC_MADS
BjuVaA01g001057	DBB
BjuVaA01g001058	WRKY
BjuVaA01g001075	GeBP
BjuVaA01g001086	NAC
BjuVaA01g001090	C3H
BjuVaA01g001093	G2-like
BjuVaA01g001095	bHLH
BjuVaA01g001097	HSF
BjuVaA01g001100	G2-like
BjuVaA01g001101	MYB
BjuVaA01g001120	NAC
BjuVaA01g001121	ERF
BjuVaA01g001125	FAR1
BjuVaA01g001133	NAC
BjuVaA01g001135	S1Fa-like
BjuVaA01g001140	GeBP
BjuVaA01g001143	S1Fa-like
BjuVaA01g001147	NAC
BjuVaA01g001152	LSD
BjuVaA01g001153	C2H2
BjuVaA01g001161	NAC
BjuVaA01g001162	C3H
BjuVaA01g001163	MYB
BjuVaA01g001165	S1Fa-like
BjuVaA01g001180	S1Fa-like
BjuVaA01g001181	bHLH
BjuVaA01g001185	Dof
BjuVaA01g001186	Dof
BjuVaA01g001187	Dof
BjuVaA01g001188	Dof
BjuVaA01g001190	B3
BjuVaA01g001192	MYB
BjuVaA01g001199	GeBP
BjuVaA01g001203	NAC
BjuVaA01g001207	G2-like
BjuVaA01g001213	MYB
BjuVaA01g001220	MYB
BjuVaA01g001223	bHLH
BjuVaA01g001224	bHLH
BjuVaA01g001226	S1Fa-like
BjuVaA01g001227	S1Fa-like
BjuVaA01g001228	S1Fa-like
BjuVaA01g001231	MYB
BjuVaA01g001239	B3
BjuVaA01g001246	LSD
BjuVaA01g001262	HD-ZIP
BjuVaA01g001276	NAC
BjuVaA01g001288	WRKY
BjuVaA01g001294	MIKC_MADS
BjuVaA01g001297	WRKY
BjuVaA01g001298	B3
BjuVaA01g001303	S1Fa-like
BjuVaA01g001307	B3
BjuVaA01g001309	B3
BjuVaA01g001341	B3
BjuVaA01g001355	MYB
BjuVaA01g001356	GeBP
BjuVaA01g001358	S1Fa-like
BjuVaA01g001371	MYB
BjuVaA01g001372	NAC
BjuVaA01g001377	NAC
BjuVaA01g001383	B3
BjuVaA01g001385	S1Fa-like
BjuVaA01g001389	WRKY
BjuVaA01g001390	WRKY
BjuVaA01g001391	MIKC_MADS
BjuVaA01g001416	S1Fa-like
BjuVaA01g001422	MIKC_MADS
BjuVaA01g001429	G2-like
BjuVaA01g001430	G2-like
BjuVaA01g001431	G2-like
BjuVaA01g001445	TCP
BjuVaA01g001449	TCP
BjuVaA01g001450	NAC
BjuVaA01g001451	C3H
BjuVaA01g001455	WRKY
BjuVaA01g001458	B3
BjuVaA01g001462	B3
BjuVaA01g001468	WRKY
BjuVaA01g001474	bHLH
BjuVaA01g001476	NAC
BjuVaA01g001477	S1Fa-like
BjuVaA01g001478	ERF
BjuVaA01g001480	WRKY
BjuVaA01g001497	ARF
BjuVaA01g001502	G2-like
BjuVaA01g001504	Nin-like
BjuVaA01g001508	Dof
BjuVaA01g001514	WRKY
BjuVaA01g001520	GRF
BjuVaA01g001523	MYB_related
BjuVaA01g001531	WRKY
BjuVaA01g001537	M-type_MADS
BjuVaA01g001555	WRKY
BjuVaA01g001557	HD-ZIP
BjuVaA01g001559	GATA
BjuVaA01g001560	S1Fa-like
BjuVaA01g001564	C3H
BjuVaA01g001565	C3H
BjuVaA01g001566	MIKC_MADS
BjuVaA01g001573	MYB_related
BjuVaA01g001577	ZF-HD
BjuVaA01g001584	WRKY
BjuVaA01g001586	NAC
BjuVaA01g001594	GeBP
BjuVaA01g001618	LBD
BjuVaA01g001621	S1Fa-like
BjuVaA01g001623	GATA
BjuVaA01g001624	HSF
BjuVaA01g001629	GeBP
BjuVaA01g001636	MYB
BjuVaA01g001640	NAC
BjuVaA01g001644	bHLH
BjuVaA01g001648	MIKC_MADS
BjuVaA01g001650	M-type_MADS
BjuVaA01g001653	C3H
BjuVaA01g001655	WRKY
BjuVaA01g001657	HD-ZIP
BjuVaA01g001660	MYB
BjuVaA01g001662	MYB
BjuVaA01g001663	C2H2
BjuVaA01g001670	ERF
BjuVaA01g001672	ERF
BjuVaA01g001684	B3
BjuVaA01g001693	NAC
BjuVaA01g001694	NAC
BjuVaA01g001701	CO-like
BjuVaA01g001708	NF-YA
BjuVaA01g001714	C2H2
BjuVaA01g001720	GATA
BjuVaA01g001723	HRT-like
BjuVaA01g001754	WRKY
BjuVaA01g001760	G2-like
BjuVaA01g001768	S1Fa-like
BjuVaA01g001778	WRKY
BjuVaA01g001781	WRKY
BjuVaA01g001784	NAC
BjuVaA01g001786	NAC
BjuVaA01g001797	NAC
BjuVaA01g001804	WRKY
BjuVaA01g001808	NAC
BjuVaA01g001811	NAC
BjuVaA01g001830	B3
BjuVaA01g001831	MYB_related
BjuVaA01g001835	B3
BjuVaA01g001836	NF-YA
BjuVaA01g001838	C2H2
BjuVaA01g001841	S1Fa-like
BjuVaA01g001846	CO-like
BjuVaA01g001847	NZZ/SPL
BjuVaA01g001853	NAC
BjuVaA01g001875	C2H2
BjuVaA01g001876	bHLH
BjuVaA01g001877	NAC
BjuVaA01g001882	bZIP
BjuVaA01g001883	G2-like
BjuVaA01g001914	HSF
BjuVaA01g001915	ERF
BjuVaA01g001928	MYB
BjuVaA01g001929	MYB
BjuVaA01g001930	ERF
BjuVaA01g001931	B3
BjuVaA01g001936	HSF
BjuVaA01g001956	HD-ZIP
BjuVaA01g001958	MYB_related
BjuVaA01g001985	GRAS
BjuVaA01g001992	BES1
BjuVaA01g001997	Trihelix
BjuVaA01g002002	G2-like
BjuVaA01g002005	WRKY
BjuVaA01g002007	MYB
BjuVaA01g002013	HD-ZIP
BjuVaA01g002019	NAC
BjuVaA01g002020	ERF
BjuVaA01g002035	MIKC_MADS
BjuVaA01g002038	MYB_related
BjuVaA01g002040	C2H2
BjuVaA01g002044	bHLH
BjuVaA01g002067	MYB
BjuVaA01g002072	G2-like
BjuVaA01g002075	bHLH
BjuVaA01g002080	NAC
BjuVaA01g002081	B3
BjuVaA01g002093	NAC
BjuVaA01g002104	bHLH
BjuVaA01g002112	MYB_related
BjuVaA01g002115	GATA
BjuVaA01g002117	MYB_related
BjuVaA01g002121	ARR-B
BjuVaA01g002132	MYB_related
BjuVaA01g002134	G2-like
BjuVaA01g002147	GeBP
BjuVaA01g002148	GeBP
BjuVaA01g002160	bHLH
BjuVaA01g002168	B3
BjuVaA01g002174	CPP
BjuVaA01g002184	NAC
BjuVaA01g002191	GeBP
BjuVaA01g002196	CO-like
BjuVaA01g002199	WRKY
BjuVaA01g002213	G2-like
BjuVaA01g002214	G2-like
BjuVaA01g002215	G2-like
BjuVaA01g002220	C2H2
BjuVaA01g002235	MYB
BjuVaA01g002240	B3
BjuVaA01g002241	CPP
BjuVaA01g002243	B3
BjuVaA01g002245	GeBP
BjuVaA01g002246	WRKY
BjuVaA01g002248	Trihelix
BjuVaA01g002253	B3
BjuVaA01g002277	C3H
BjuVaA01g002281	B3
BjuVaA01g002285	WRKY
BjuVaA01g002286	WRKY
BjuVaA01g002291	B3
BjuVaA01g002301	S1Fa-like
BjuVaA01g002336	GATA
BjuVaA01g002338	SRS
BjuVaA01g002358	BBR-BPC
BjuVaA01g002361	E2F/DP
BjuVaA01g002373	GeBP
BjuVaA01g002375	HSF
BjuVaA01g002378	S1Fa-like
BjuVaA01g002381	WRKY
BjuVaA01g002382	Trihelix
BjuVaA01g002385	LBD
BjuVaA01g002388	Dof
BjuVaA01g002393	G2-like
BjuVaA01g002395	bHLH
BjuVaA01g002396	WRKY
BjuVaA01g002400	S1Fa-like
BjuVaA01g002402	HSF
BjuVaA01g002408	MYB
BjuVaA01g002413	WRKY
BjuVaA01g002414	C2H2
BjuVaA01g002419	MYB_related
BjuVaA01g002422	G2-like
BjuVaA01g002445	B3
BjuVaA01g002454	BBR-BPC
BjuVaA01g002459	NAC
BjuVaA01g002474	MYB
BjuVaA01g002476	G2-like
BjuVaA01g002480	C2H2
BjuVaA01g002485	B3
BjuVaA01g002493	NAC
BjuVaA01g002497	WRKY
BjuVaA01g002507	B3
BjuVaA01g002519	C2H2
BjuVaA01g002521	WRKY
BjuVaA01g002529	GeBP
BjuVaA01g002530	HD-ZIP
BjuVaA01g002531	GeBP
BjuVaA01g002536	GeBP
BjuVaA01g002542	E2F/DP
BjuVaA01g002544	ERF
BjuVaA01g002545	C3H
BjuVaA01g002549	ARR-B
BjuVaA01g002552	C2H2
BjuVaA01g002562	MYB_related
BjuVaA01g002563	C2H2
BjuVaA01g002567	bHLH
BjuVaA01g002568	CAMTA
BjuVaA01g002570	HSF
BjuVaA01g002572	bHLH
BjuVaA01g002578	G2-like
BjuVaA01g002595	MYB
BjuVaA01g002598	S1Fa-like
BjuVaA01g002606	G2-like
BjuVaA01g002609	G2-like
BjuVaA01g002615	GRAS
BjuVaA01g002630	B3
BjuVaA01g002646	bZIP
BjuVaA01g002647	MYB_related
BjuVaA01g002648	CAMTA
BjuVaA01g002658	C2H2
BjuVaA01g002662	B3
BjuVaA01g002669	B3
BjuVaA01g002680	B3
BjuVaA01g002689	MYB_related
BjuVaA01g002690	C3H
BjuVaA01g002715	bHLH
BjuVaA01g002724	G2-like
BjuVaA01g002732	M-type_MADS
BjuVaA01g002738	B3
BjuVaA01g002745	ERF
BjuVaA01g002758	WRKY
BjuVaA01g002762	G2-like
BjuVaA01g002763	G2-like
BjuVaA01g002764	G2-like
BjuVaA01g002765	G2-like
BjuVaA01g002796	B3
BjuVaA01g002838	HSF
BjuVaA01g002864	bHLH
BjuVaA01g002865	HSF
BjuVaA01g002869	B3
BjuVaA01g002876	GeBP
BjuVaA01g002885	WRKY
BjuVaA01g002904	HSF
BjuVaA01g002922	WRKY
BjuVaA01g002924	S1Fa-like
BjuVaA01g002929	B3
BjuVaA01g002939	M-type_MADS
BjuVaA01g002944	GeBP
BjuVaA01g002945	GeBP
BjuVaA01g002955	B3
BjuVaA01g002963	S1Fa-like
BjuVaA01g002970	G2-like
BjuVaA01g002971	S1Fa-like
BjuVaA01g002978	GeBP
BjuVaA01g002985	S1Fa-like
BjuVaA01g002988	B3
BjuVaA01g003019	ERF
BjuVaA01g003034	B3
BjuVaA01g003043	B3
BjuVaA01g003057	C3H
BjuVaA01g003060	G2-like
BjuVaA01g003077	C2H2
BjuVaA01g003080	C3H
BjuVaA01g003081	GeBP
BjuVaA01g003083	GeBP
BjuVaA01g003093	B3
BjuVaA01g003094	B3
BjuVaA01g003095	FAR1
BjuVaA01g003105	ERF
BjuVaA01g003124	bHLH
BjuVaA01g003138	C2H2
BjuVaA01g003142	TCP
BjuVaA01g003143	NAC
BjuVaA01g003147	WRKY
BjuVaA01g003156	bZIP
BjuVaA01g003158	SRS
BjuVaA01g003166	MYB_related
BjuVaA01g003167	CPP
BjuVaA01g003169	B3
BjuVaA01g003177	HSF
BjuVaA01g003178	M-type_MADS
BjuVaA01g003179	M-type_MADS
BjuVaA01g003180	M-type_MADS
BjuVaA01g003196	WRKY
BjuVaA01g003197	G2-like
BjuVaA01g003200	MYB_related
BjuVaA01g003206	MYB
BjuVaA01g003211	ARF
BjuVaA01g003214	G2-like
BjuVaA01g003220	WRKY
BjuVaA01g003227	B3
BjuVaA01g003228	MYB_related
BjuVaA01g003229	NAC
BjuVaA01g003236	bHLH
BjuVaA01g003244	HSF
BjuVaA01g003245	G2-like
BjuVaA01g003251	NAC
BjuVaA01g003259	CO-like
BjuVaA01g003260	HSF
BjuVaA01g003276	NAC
BjuVaA01g003280	S1Fa-like
BjuVaA01g003282	NAC
BjuVaA01g003290	NAC
BjuVaA01g003296	S1Fa-like
BjuVaA01g003304	WRKY
BjuVaA01g003310	WRKY
BjuVaA01g003321	Trihelix
BjuVaA01g003327	ARF
BjuVaA01g003328	NF-YA
BjuVaA01g003348	CPP
BjuVaA01g003349	MYB_related
BjuVaA01g003370	S1Fa-like
BjuVaA01g003383	S1Fa-like
BjuVaA01g003385	S1Fa-like
BjuVaA01g003386	C3H
BjuVaA01g003388	S1Fa-like
BjuVaA01g003394	bHLH
BjuVaA01g003396	bHLH
BjuVaA01g003407	GeBP
BjuVaA01g003422	S1Fa-like
BjuVaA01g003423	NAC
BjuVaA01g003426	HSF
BjuVaA01g003429	G2-like
BjuVaA01g003430	G2-like
BjuVaA01g003434	S1Fa-like
BjuVaA01g003437	MYB
BjuVaA01g003439	BBR-BPC
BjuVaA01g003450	bHLH
BjuVaA01g003452	G2-like
BjuVaA01g003453	G2-like
BjuVaA01g003455	bHLH
BjuVaA01g003456	B3
BjuVaA01g003466	bHLH
BjuVaA01g003472	NAC
BjuVaA01g003477	S1Fa-like
BjuVaA01g003480	B3
BjuVaA01g003484	bHLH
BjuVaA01g003485	MYB_related
BjuVaA01g003486	WRKY
BjuVaA01g003490	G2-like
BjuVaA01g003491	G2-like
BjuVaA01g003495	G2-like
BjuVaA01g003518	GeBP
BjuVaA01g003519	C2H2
BjuVaA01g003522	NAC
BjuVaA01g003526	C2H2
BjuVaA01g003527	HD-ZIP
BjuVaA01g003529	MYB
BjuVaA01g003530	B3
BjuVaA01g003531	ERF
BjuVaA01g003532	B3
BjuVaA01g003535	ERF
BjuVaA01g003536	ERF
BjuVaA01g003538	B3
BjuVaA01g003539	bHLH
BjuVaA01g003550	C2H2
BjuVaA01g003551	C2H2
BjuVaA01g003560	ARF
BjuVaA01g003567	WRKY
BjuVaA01g003591	HSF
BjuVaA01g003602	CPP
BjuVaA01g003604	CPP
BjuVaA01g003605	FAR1
BjuVaA01g003613	ERF
BjuVaA01g003627	B3
BjuVaA01g003631	MYB_related
BjuVaA01g003639	MIKC_MADS
BjuVaA01g003646	FAR1
BjuVaA01g003658	HSF
BjuVaA01g003660	HSF
BjuVaA01g003661	CO-like
BjuVaA01g003662	CO-like
BjuVaA01g003663	ERF
BjuVaA01g003664	MYB_related
BjuVaA01g003666	C3H
BjuVaA01g003687	HSF
BjuVaA01g003694	C2H2
BjuVaA01g003696	C2H2
BjuVaA01g003699	C2H2
BjuVaA01g003707	Dof
BjuVaA01g003716	WRKY
BjuVaA01g003719	MIKC_MADS
BjuVaA01g003721	GATA
BjuVaA01g003730	C3H
BjuVaA01g003743	NF-YA
BjuVaA01g003744	G2-like
BjuVaA01g003747	C2H2
BjuVaA01g003750	AP2
BjuVaA01g003755	B3
BjuVaA01g003756	EIL
BjuVaA01g003757	GATA
BjuVaA01g003762	GATA
BjuVaA01g003763	CPP
BjuVaA01g003764	MYB
BjuVaA01g003772	G2-like
BjuVaA01g003773	bHLH
BjuVaA01g003779	S1Fa-like
BjuVaA01g003787	ERF
BjuVaA01g003789	C3H
BjuVaA01g003805	S1Fa-like
BjuVaA01g003806	GeBP
BjuVaA01g003827	bHLH
BjuVaA01g003831	bHLH
BjuVaA01g003835	MYB_related
BjuVaA01g003850	C2H2
BjuVaA01g003859	HB-PHD
BjuVaA01g003860	bHLH
BjuVaA01g003867	C3H
BjuVaA01g003872	bZIP
BjuVaA01g003879	ERF
BjuVaA01g003880	NAC
BjuVaA01g003882	WRKY
BjuVaA01g003888	B3
BjuVaA01g003889	C3H
BjuVaA01g003894	C2H2
BjuVaA01g003896	MIKC_MADS
BjuVaA01g003905	bZIP
BjuVaA01g003906	S1Fa-like
BjuVaA01g003914	MYB_related
BjuVaA01g003923	M-type_MADS
BjuVaA01g003924	C3H
BjuVaA01g003926	MYB_related
BjuVaA01g003932	TCP
BjuVaA01g003941	C3H
BjuVaA01g003942	NAC
BjuVaA01g003944	HB-other
BjuVaA01g003965	CPP
BjuVaA01g003969	S1Fa-like
BjuVaA01g003970	MYB_related
BjuVaA01g003972	MYB
BjuVaA01g003975	B3
BjuVaA01g003980	WRKY
BjuVaA01g003981	S1Fa-like
BjuVaA01g003988	MYB
BjuVaA01g003996	MYB
BjuVaA01g003999	bZIP
BjuVaA01g004002	S1Fa-like
BjuVaA01g004005	B3
BjuVaA01g004006	S1Fa-like
BjuVaA01g004008	C2H2
BjuVaA01g004013	S1Fa-like
BjuVaA01g004015	S1Fa-like
BjuVaA01g004016	Trihelix
BjuVaA01g004033	C3H
BjuVaA01g004038	bHLH
BjuVaA01g004049	NAC
BjuVaA01g004050	GATA
BjuVaA01g004052	MYB_related
BjuVaA01g004064	ERF
BjuVaA01g004067	B3
BjuVaA01g004076	C3H
BjuVaA01g004078	MYB_related
BjuVaA01g004079	MYB
BjuVaA01g004080	NAC
BjuVaA01g004082	ARF
BjuVaA01g004087	MYB_related
BjuVaA01g004103	CPP
BjuVaA01g004108	C2H2
BjuVaA01g004112	MYB_related
BjuVaA01g004120	CPP
BjuVaA01g004122	B3
BjuVaA01g004123	NF-YA
BjuVaA01g004124	MYB
BjuVaA01g004127	S1Fa-like
BjuVaA01g004155	ARF
BjuVaA01g004159	NAC
BjuVaA01g004160	NAC
BjuVaA01g004164	HD-ZIP
BjuVaA01g004172	S1Fa-like
BjuVaA01g004179	SBP
BjuVaA01g004183	ERF
BjuVaA01g004186	NAC
BjuVaA01g004190	bZIP
BjuVaA01g004193	TCP
BjuVaA01g004201	S1Fa-like
BjuVaA01g004204	NAC
BjuVaA01g004209	MYB
BjuVaA01g004210	WRKY
BjuVaA01g004211	GeBP
BjuVaA01g004213	GeBP
BjuVaA01g004214	GeBP
BjuVaA01g004215	GeBP
BjuVaA01g004229	MYB
BjuVaA01g004238	ERF
BjuVaA01g004240	HSF
BjuVaA01g004241	C2H2
BjuVaA01g004244	Trihelix
BjuVaA01g004246	Trihelix
BjuVaA01g004252	NF-YA
BjuVaA01g004257	ERF
BjuVaA01g004258	GRF
BjuVaA01g004263	MYB_related
BjuVaA01g004264	MYB_related
BjuVaA01g004265	MYB
BjuVaA01g004266	MYB
BjuVaA01g004268	LBD
BjuVaA01g004270	C2H2
BjuVaA01g004275	GeBP
BjuVaA01g004279	S1Fa-like
BjuVaA01g004282	C2H2
BjuVaA01g004290	GeBP
BjuVaA01g004293	MYB
BjuVaA01g004294	WRKY
BjuVaA01g004296	BBR-BPC
BjuVaA01g004301	LBD
BjuVaA01g004305	LBD
BjuVaA01g004310	C2H2
BjuVaA01g004315	NAC
BjuVaA01g004323	NAC
BjuVaA01g004324	NAC
BjuVaA01g004329	S1Fa-like
BjuVaA01g004332	C2H2
BjuVaA01g004334	C2H2
BjuVaA01g004343	NAC
BjuVaA01g004353	MYB
BjuVaA01g004357	G2-like
BjuVaA01g004358	MYB
BjuVaA01g004363	WRKY
BjuVaA01g004364	Whirly
BjuVaA01g004376	MYB_related
BjuVaA01g004377	M-type_MADS
BjuVaA01g004381	NF-YC
BjuVaA01g004389	C3H
BjuVaA01g004399	bZIP
BjuVaA01g004400	WRKY
BjuVaA01g004401	C2H2
BjuVaA01g004402	bZIP
BjuVaA01g004403	WRKY
BjuVaA01g004406	C3H
BjuVaA01g004408	G2-like
BjuVaA01g004413	bHLH
BjuVaA01g004420	C2H2
BjuVaA01g004441	B3
BjuVaA01g004449	MYB
BjuVaA01g004454	NAC
BjuVaA01g004457	MYB
BjuVaA01g004466	Trihelix
BjuVaA01g004467	WRKY
BjuVaA01g004469	ERF
BjuVaA01g004473	MIKC_MADS
BjuVaA01g004476	B3
BjuVaA01g004486	bZIP
BjuVaA01g004489	G2-like
BjuVaA01g004501	MYB_related
BjuVaA01g004502	MYB_related
BjuVaA01g004503	MYB_related
BjuVaA01g004508	WRKY
BjuVaA01g004513	NAC
BjuVaA01g004514	NAC
BjuVaA01g004515	NAC
BjuVaA01g004516	C2H2
BjuVaA01g004537	Trihelix
BjuVaA01g004539	S1Fa-like
BjuVaA01g004547	MYB_related
BjuVaA01g004555	MYB_related
BjuVaA01g004561	MYB
BjuVaA01g004566	C2H2
BjuVaA01g004571	S1Fa-like
BjuVaA01g004572	MYB
BjuVaA01g004579	S1Fa-like
BjuVaA01g004583	S1Fa-like
BjuVaA01g004589	C3H
BjuVaA01g004616	CO-like
BjuVaA01g004631	bZIP
BjuVaA01g004637	NAC
BjuVaA01g004647	ERF
BjuVaA01g004649	S1Fa-like
BjuVaA01g004667	GATA
BjuVaA01g004677	bHLH
BjuVaA01g004691	M-type_MADS
BjuVaA01g004694	WRKY
BjuVaA01g004696	bHLH
BjuVaA01g004701	B3
BjuVaA01g004710	NF-YA
BjuVaA01g004722	MYB_related
BjuVaA01g004735	WRKY
BjuVaA01g004739	GeBP
BjuVaA01g004757	NAC
BjuVaA01g004758	ARR-B
BjuVaA01g004759	NAC
BjuVaA01g004766	NAC
BjuVaA01g004770	B3
BjuVaA01g004771	M-type_MADS
BjuVaA01g004772	M-type_MADS
BjuVaA01g004774	NAC
BjuVaA01g004775	NAC
BjuVaA01g004777	G2-like
BjuVaA01g004778	NAC
BjuVaA01g004783	C3H
BjuVaA01g004786	C3H
BjuVaA01g004793	C2H2
BjuVaA01g004797	MIKC_MADS
BjuVaA01g004800	C2H2
BjuVaA01g004801	LBD
BjuVaA01g004804	C3H
BjuVaA01g004810	WOX
BjuVaA01g004827	HD-ZIP
BjuVaA01g004831	NAC
BjuVaA01g004847	HSF
BjuVaA01g004848	MYB
BjuVaA01g004853	bZIP
BjuVaA01g004855	S1Fa-like
BjuVaA01g004856	C3H
BjuVaA01g004867	B3
BjuVaA01g004869	NAC
BjuVaA01g004881	LBD
BjuVaA01g004883	HD-ZIP
BjuVaA01g004885	HSF
BjuVaA01g004886	S1Fa-like
BjuVaA01g004893	B3
BjuVaA01g004895	WRKY
BjuVaA01g004896	WRKY
BjuVaA01g004897	MYB
BjuVaA01g004912	CO-like
BjuVaA01g004916	MYB
BjuVaA01g004919	MIKC_MADS
BjuVaA01g004922	NAC
BjuVaA01g004923	MIKC_MADS
BjuVaA01g004925	HD-ZIP
BjuVaA01g004929	WRKY
BjuVaA01g004932	S1Fa-like
BjuVaA01g004935	WRKY
BjuVaA01g004942	HD-ZIP
BjuVaA02g000004	WRKY
BjuVaA02g000005	MIKC_MADS
BjuVaA02g000007	S1Fa-like
BjuVaA02g000009	C2H2
BjuVaA02g000010	WRKY
BjuVaA02g000012	WRKY
BjuVaA02g000013	WRKY
BjuVaA02g000017	S1Fa-like
BjuVaA02g000026	Trihelix
BjuVaA02g000030	C3H
BjuVaA02g000033	bHLH
BjuVaA02g000036	MYB
BjuVaA02g000037	HRT-like
BjuVaA02g000041	MIKC_MADS
BjuVaA02g000042	S1Fa-like
BjuVaA02g000047	TALE
BjuVaA02g000053	S1Fa-like
BjuVaA02g000058	Dof
BjuVaA02g000069	S1Fa-like
BjuVaA02g000070	ARR-B
BjuVaA02g000093	S1Fa-like
BjuVaA02g000096	S1Fa-like
BjuVaA02g000103	C2H2
BjuVaA02g000108	NAC
BjuVaA02g000112	Trihelix
BjuVaA02g000114	HSF
BjuVaA02g000116	HD-ZIP
BjuVaA02g000117	MYB
BjuVaA02g000134	HSF
BjuVaA02g000139	MYB_related
BjuVaA02g000142	LBD
BjuVaA02g000146	C2H2
BjuVaA02g000148	NAC
BjuVaA02g000157	M-type_MADS
BjuVaA02g000159	MYB_related
BjuVaA02g000160	MYB_related
BjuVaA02g000175	GeBP
BjuVaA02g000176	B3
BjuVaA02g000181	G2-like
BjuVaA02g000182	ERF
BjuVaA02g000184	MYB_related
BjuVaA02g000191	GeBP
BjuVaA02g000193	WOX
BjuVaA02g000198	C3H
BjuVaA02g000204	NAC
BjuVaA02g000213	M-type_MADS
BjuVaA02g000219	C2H2
BjuVaA02g000220	MYB_related
BjuVaA02g000224	C3H
BjuVaA02g000226	G2-like
BjuVaA02g000227	G2-like
BjuVaA02g000228	GeBP
BjuVaA02g000229	GeBP
BjuVaA02g000230	bZIP
BjuVaA02g000234	WRKY
BjuVaA02g000235	WRKY
BjuVaA02g000237	WRKY
BjuVaA02g000239	ARR-B
BjuVaA02g000241	ERF
BjuVaA02g000253	ERF
BjuVaA02g000258	NAC
BjuVaA02g000273	MYB_related
BjuVaA02g000275	NF-YB
BjuVaA02g000279	bZIP
BjuVaA02g000280	NAC
BjuVaA02g000282	TCP
BjuVaA02g000289	C3H
BjuVaA02g000291	MYB
BjuVaA02g000293	MYB_related
BjuVaA02g000298	HD-ZIP
BjuVaA02g000301	NAC
BjuVaA02g000302	NAC
BjuVaA02g000307	NAC
BjuVaA02g000330	WRKY
BjuVaA02g000333	bHLH
BjuVaA02g000341	NAC
BjuVaA02g000346	bZIP
BjuVaA02g000349	C3H
BjuVaA02g000351	G2-like
BjuVaA02g000352	EIL
BjuVaA02g000354	MIKC_MADS
BjuVaA02g000360	MYB
BjuVaA02g000361	S1Fa-like
BjuVaA02g000366	HRT-like
BjuVaA02g000368	E2F/DP
BjuVaA02g000370	AP2
BjuVaA02g000371	S1Fa-like
BjuVaA02g000372	S1Fa-like
BjuVaA02g000378	NAC
BjuVaA02g000393	C2H2
BjuVaA02g000398	TALE
BjuVaA02g000399	G2-like
BjuVaA02g000406	MYB_related
BjuVaA02g000407	MYB_related
BjuVaA02g000408	B3
BjuVaA02g000409	NAC
BjuVaA02g000410	NAC
BjuVaA02g000412	bZIP
BjuVaA02g000423	HD-ZIP
BjuVaA02g000425	G2-like
BjuVaA02g000426	ERF
BjuVaA02g000440	S1Fa-like
BjuVaA02g000443	C3H
BjuVaA02g000446	MYB_related
BjuVaA02g000449	S1Fa-like
BjuVaA02g000459	WRKY
BjuVaA02g000464	SRS
BjuVaA02g000466	HD-ZIP
BjuVaA02g000470	NF-YA
BjuVaA02g000471	C3H
BjuVaA02g000472	C3H
BjuVaA02g000473	MYB
BjuVaA02g000488	S1Fa-like
BjuVaA02g000490	HSF
BjuVaA02g000491	NAC
BjuVaA02g000497	S1Fa-like
BjuVaA02g000499	ERF
BjuVaA02g000500	ERF
BjuVaA02g000511	CPP
BjuVaA02g000530	NAC
BjuVaA02g000533	MYB_related
BjuVaA02g000535	ERF
BjuVaA02g000540	C2H2
BjuVaA02g000559	CO-like
BjuVaA02g000561	GeBP
BjuVaA02g000566	MYB
BjuVaA02g000574	MYB_related
BjuVaA02g000580	WRKY
BjuVaA02g000584	MYB
BjuVaA02g000586	bHLH
BjuVaA02g000595	E2F/DP
BjuVaA02g000599	C2H2
BjuVaA02g000600	WRKY
BjuVaA02g000605	WRKY
BjuVaA02g000607	HD-ZIP
BjuVaA02g000609	bHLH
BjuVaA02g000619	C2H2
BjuVaA02g000620	MYB
BjuVaA02g000625	C2H2
BjuVaA02g000632	C2H2
BjuVaA02g000648	bZIP
BjuVaA02g000649	CO-like
BjuVaA02g000659	Nin-like
BjuVaA02g000660	Nin-like
BjuVaA02g000685	G2-like
BjuVaA02g000687	S1Fa-like
BjuVaA02g000689	MYB
BjuVaA02g000696	CPP
BjuVaA02g000699	HSF
BjuVaA02g000721	MYB_related
BjuVaA02g000722	HD-ZIP
BjuVaA02g000729	AP2
BjuVaA02g000734	C2H2
BjuVaA02g000741	B3
BjuVaA02g000748	MYB
BjuVaA02g000749	WOX
BjuVaA02g000756	TCP
BjuVaA02g000758	WRKY
BjuVaA02g000762	NAC
BjuVaA02g000765	B3
BjuVaA02g000770	C2H2
BjuVaA02g000772	NAC
BjuVaA02g000776	B3
BjuVaA02g000777	B3
BjuVaA02g000778	WRKY
BjuVaA02g000780	ERF
BjuVaA02g000781	G2-like
BjuVaA02g000783	C2H2
BjuVaA02g000787	NAC
BjuVaA02g000788	S1Fa-like
BjuVaA02g000791	C3H
BjuVaA02g000792	ERF
BjuVaA02g000795	B3
BjuVaA02g000804	SBP
BjuVaA02g000806	MYB
BjuVaA02g000807	S1Fa-like
BjuVaA02g000820	TCP
BjuVaA02g000822	MYB_related
BjuVaA02g000830	WRKY
BjuVaA02g000836	WRKY
BjuVaA02g000837	NF-YC
BjuVaA02g000859	ERF
BjuVaA02g000862	HD-ZIP
BjuVaA02g000872	NAC
BjuVaA02g000878	S1Fa-like
BjuVaA02g000889	MIKC_MADS
BjuVaA02g000897	CAMTA
BjuVaA02g000921	S1Fa-like
BjuVaA02g000925	ARF
BjuVaA02g000937	MYB_related
BjuVaA02g000951	EIL
BjuVaA02g000956	HD-ZIP
BjuVaA02g000960	WRKY
BjuVaA02g000967	G2-like
BjuVaA02g000968	ERF
BjuVaA02g000973	C2H2
BjuVaA02g000977	MYB
BjuVaA02g000991	NAC
BjuVaA02g000997	NAC
BjuVaA02g001008	WRKY
BjuVaA02g001009	WRKY
BjuVaA02g001017	C2H2
BjuVaA02g001019	C2H2
BjuVaA02g001020	C2H2
BjuVaA02g001021	C2H2
BjuVaA02g001025	B3
BjuVaA02g001027	MYB
BjuVaA02g001037	C2H2
BjuVaA02g001038	C2H2
BjuVaA02g001043	MYB
BjuVaA02g001053	HD-ZIP
BjuVaA02g001058	WRKY
BjuVaA02g001062	M-type_MADS
BjuVaA02g001063	ARF
BjuVaA02g001064	M-type_MADS
BjuVaA02g001065	M-type_MADS
BjuVaA02g001066	ARF
BjuVaA02g001067	M-type_MADS
BjuVaA02g001068	ARF
BjuVaA02g001069	M-type_MADS
BjuVaA02g001081	S1Fa-like
BjuVaA02g001082	S1Fa-like
BjuVaA02g001084	Dof
BjuVaA02g001085	B3
BjuVaA02g001086	AP2
BjuVaA02g001087	CO-like
BjuVaA02g001088	S1Fa-like
BjuVaA02g001089	S1Fa-like
BjuVaA02g001095	CO-like
BjuVaA02g001103	NAC
BjuVaA02g001106	bZIP
BjuVaA02g001108	C2H2
BjuVaA02g001109	C2H2
BjuVaA02g001114	MYB
BjuVaA02g001132	bZIP
BjuVaA02g001138	B3
BjuVaA02g001146	HSF
BjuVaA02g001148	WOX
BjuVaA02g001153	NAC
BjuVaA02g001154	NAC
BjuVaA02g001155	NAC
BjuVaA02g001162	bZIP
BjuVaA02g001167	S1Fa-like
BjuVaA02g001168	NAC
BjuVaA02g001172	S1Fa-like
BjuVaA02g001175	WRKY
BjuVaA02g001177	GeBP
BjuVaA02g001178	MYB
BjuVaA02g001203	WRKY
BjuVaA02g001205	MYB_related
BjuVaA02g001209	S1Fa-like
BjuVaA02g001211	CPP
BjuVaA02g001221	WRKY
BjuVaA02g001226	ARR-B
BjuVaA02g001233	bHLH
BjuVaA02g001236	B3
BjuVaA02g001255	B3
BjuVaA02g001256	B3
BjuVaA02g001260	CO-like
BjuVaA02g001262	MYB
BjuVaA02g001271	C2H2
BjuVaA02g001277	AP2
BjuVaA02g001283	NAC
BjuVaA02g001290	CO-like
BjuVaA02g001291	bHLH
BjuVaA02g001293	B3
BjuVaA02g001298	C2H2
BjuVaA02g001305	bHLH
BjuVaA02g001307	C3H
BjuVaA02g001308	S1Fa-like
BjuVaA02g001310	GATA
BjuVaA02g001316	S1Fa-like
BjuVaA02g001327	G2-like
BjuVaA02g001332	S1Fa-like
BjuVaA02g001350	C2H2
BjuVaA02g001355	MYB
BjuVaA02g001366	WRKY
BjuVaA02g001368	S1Fa-like
BjuVaA02g001373	BES1
BjuVaA02g001381	MYB_related
BjuVaA02g001390	C3H
BjuVaA02g001391	B3
BjuVaA02g001410	WRKY
BjuVaA02g001414	MYB
BjuVaA02g001432	bHLH
BjuVaA02g001433	MYB_related
BjuVaA02g001435	C2H2
BjuVaA02g001443	CO-like
BjuVaA02g001455	C2H2
BjuVaA02g001478	HD-ZIP
BjuVaA02g001481	NAC
BjuVaA02g001487	S1Fa-like
BjuVaA02g001488	bHLH
BjuVaA02g001489	S1Fa-like
BjuVaA02g001501	GRF
BjuVaA02g001504	GATA
BjuVaA02g001512	HD-ZIP
BjuVaA02g001513	CPP
BjuVaA02g001524	ERF
BjuVaA02g001528	G2-like
BjuVaA02g001529	bHLH
BjuVaA02g001544	Nin-like
BjuVaA02g001566	WRKY
BjuVaA02g001568	CPP
BjuVaA02g001578	MYB
BjuVaA02g001585	GRAS
BjuVaA02g001591	GeBP
BjuVaA02g001602	NAC
BjuVaA02g001610	ERF
BjuVaA02g001615	TCP
BjuVaA02g001621	B3
BjuVaA02g001623	Trihelix
BjuVaA02g001626	bHLH
BjuVaA02g001637	NAC
BjuVaA02g001638	G2-like
BjuVaA02g001642	C3H
BjuVaA02g001648	B3
BjuVaA02g001649	M-type_MADS
BjuVaA02g001654	MYB
BjuVaA02g001664	C3H
BjuVaA02g001666	C3H
BjuVaA02g001667	S1Fa-like
BjuVaA02g001679	WRKY
BjuVaA02g001681	S1Fa-like
BjuVaA02g001714	C2H2
BjuVaA02g001715	C2H2
BjuVaA02g001716	C2H2
BjuVaA02g001717	C2H2
BjuVaA02g001738	B3
BjuVaA02g001740	LBD
BjuVaA02g001748	NAC
BjuVaA02g001753	NAC
BjuVaA02g001758	C2H2
BjuVaA02g001765	C3H
BjuVaA02g001774	NAC
BjuVaA02g001775	ERF
BjuVaA02g001776	GRAS
BjuVaA02g001777	B3
BjuVaA02g001778	MYB
BjuVaA02g001780	bHLH
BjuVaA02g001797	S1Fa-like
BjuVaA02g001799	S1Fa-like
BjuVaA02g001800	S1Fa-like
BjuVaA02g001801	S1Fa-like
BjuVaA02g001803	S1Fa-like
BjuVaA02g001804	S1Fa-like
BjuVaA02g001806	S1Fa-like
BjuVaA02g001822	LBD
BjuVaA02g001823	GeBP
BjuVaA02g001839	TCP
BjuVaA02g001842	CAMTA
BjuVaA02g001865	C3H
BjuVaA02g001875	C3H
BjuVaA02g001890	HSF
BjuVaA02g001901	BBR-BPC
BjuVaA02g001904	S1Fa-like
BjuVaA02g001906	WRKY
BjuVaA02g001907	WRKY
BjuVaA02g001914	bHLH
BjuVaA02g001917	MYB
BjuVaA02g001921	C2H2
BjuVaA02g001922	C2H2
BjuVaA02g001924	S1Fa-like
BjuVaA02g001941	CO-like
BjuVaA02g001945	ERF
BjuVaA02g001955	G2-like
BjuVaA02g001956	GeBP
BjuVaA02g001967	TCP
BjuVaA02g001970	RAV
BjuVaA02g001975	bZIP
BjuVaA02g001982	bHLH
BjuVaA02g001985	NAC
BjuVaA02g001986	bHLH
BjuVaA02g001988	MYB_related
BjuVaA02g001992	MIKC_MADS
BjuVaA02g001995	SBP
BjuVaA02g001997	C2H2
BjuVaA02g002001	WRKY
BjuVaA02g002006	S1Fa-like
BjuVaA02g002007	NAC
BjuVaA02g002009	WRKY
BjuVaA02g002015	MYB_related
BjuVaA02g002025	MYB
BjuVaA02g002028	MIKC_MADS
BjuVaA02g002033	G2-like
BjuVaA02g002035	ZF-HD
BjuVaA02g002044	TCP
BjuVaA02g002045	HD-ZIP
BjuVaA02g002050	HD-ZIP
BjuVaA02g002052	WRKY
BjuVaA02g002053	WRKY
BjuVaA02g002063	MYB_related
BjuVaA02g002065	WRKY
BjuVaA02g002066	WRKY
BjuVaA02g002068	S1Fa-like
BjuVaA02g002080	S1Fa-like
BjuVaA02g002088	WRKY
BjuVaA02g002090	S1Fa-like
BjuVaA02g002095	TALE
BjuVaA02g002096	TALE
BjuVaA02g002097	S1Fa-like
BjuVaA02g002100	G2-like
BjuVaA02g002119	S1Fa-like
BjuVaA02g002139	HD-ZIP
BjuVaA02g002141	C2H2
BjuVaA02g002147	MYB_related
BjuVaA02g002148	NAC
BjuVaA02g002153	ERF
BjuVaA02g002157	bHLH
BjuVaA02g002160	MIKC_MADS
BjuVaA02g002161	WRKY
BjuVaA02g002162	ERF
BjuVaA02g002164	ERF
BjuVaA02g002173	NAC
BjuVaA02g002176	GeBP
BjuVaA02g002184	B3
BjuVaA02g002187	NAC
BjuVaA02g002195	TCP
BjuVaA02g002198	C2H2
BjuVaA02g002214	bHLH
BjuVaA02g002218	NAC
BjuVaA02g002220	MYB_related
BjuVaA02g002223	HSF
BjuVaA02g002225	S1Fa-like
BjuVaA02g002240	S1Fa-like
BjuVaA02g002245	S1Fa-like
BjuVaA02g002248	AP2
BjuVaA02g002250	G2-like
BjuVaA02g002251	MYB_related
BjuVaA02g002252	MYB_related
BjuVaA02g002253	C2H2
BjuVaA02g002254	MYB_related
BjuVaA02g002255	MYB_related
BjuVaA02g002256	MYB_related
BjuVaA02g002258	S1Fa-like
BjuVaA02g002267	NF-YA
BjuVaA02g002268	HSF
BjuVaA02g002269	NF-YA
BjuVaA02g002272	NF-YA
BjuVaA02g002273	LBD
BjuVaA02g002301	MYB
BjuVaA02g002307	WRKY
BjuVaA02g002310	ERF
BjuVaA02g002321	EIL
BjuVaA02g002325	bHLH
BjuVaA02g002335	HSF
BjuVaA02g002348	MYB
BjuVaA02g002350	B3
BjuVaA02g002352	GeBP
BjuVaA02g002353	GeBP
BjuVaA02g002354	GeBP
BjuVaA02g002362	NAC
BjuVaA02g002364	C2H2
BjuVaA02g002370	MYB
BjuVaA02g002373	Nin-like
BjuVaA02g002374	bHLH
BjuVaA02g002381	MYB
BjuVaA02g002384	MYB
BjuVaA02g002385	G2-like
BjuVaA02g002394	MYB_related
BjuVaA02g002403	BES1
BjuVaA02g002409	HSF
BjuVaA02g002414	G2-like
BjuVaA02g002415	ZF-HD
BjuVaA02g002417	MYB_related
BjuVaA02g002421	TALE
BjuVaA02g002422	bZIP
BjuVaA02g002424	TALE
BjuVaA02g002429	GeBP
BjuVaA02g002430	ERF
BjuVaA02g002433	FAR1
BjuVaA02g002436	SRS
BjuVaA02g002438	DBB
BjuVaA02g002445	MYB_related
BjuVaA02g002456	C2H2
BjuVaA02g002481	WOX
BjuVaA02g002497	S1Fa-like
BjuVaA02g002499	NAC
BjuVaA02g002503	NAC
BjuVaA02g002506	SBP
BjuVaA02g002516	B3
BjuVaA02g002522	MYB
BjuVaA02g002526	Trihelix
BjuVaA02g002527	Trihelix
BjuVaA02g002528	bHLH
BjuVaA02g002537	S1Fa-like
BjuVaA02g002546	FAR1
BjuVaA02g002554	S1Fa-like
BjuVaA02g002560	C2H2
BjuVaA02g002564	NAC
BjuVaA02g002568	NAC
BjuVaA02g002582	B3
BjuVaA02g002586	B3
BjuVaA02g002603	ERF
BjuVaA02g002604	G2-like
BjuVaA02g002621	E2F/DP
BjuVaA02g002641	C3H
BjuVaA02g002642	DBB
BjuVaA02g002645	B3
BjuVaA02g002649	BES1
BjuVaA02g002652	S1Fa-like
BjuVaA02g002658	S1Fa-like
BjuVaA02g002679	WRKY
BjuVaA02g002683	LBD
BjuVaA02g002688	G2-like
BjuVaA02g002693	NAC
BjuVaA02g002699	NAC
BjuVaA02g002700	B3
BjuVaA02g002701	S1Fa-like
BjuVaA02g002704	bZIP
BjuVaA02g002706	NAC
BjuVaA02g002707	S1Fa-like
BjuVaA02g002709	WRKY
BjuVaA02g002717	Trihelix
BjuVaA02g002721	C2H2
BjuVaA02g002726	S1Fa-like
BjuVaA02g002731	WRKY
BjuVaA02g002732	WRKY
BjuVaA02g002735	WRKY
BjuVaA02g002736	ERF
BjuVaA02g002748	MYB_related
BjuVaA02g002773	NAC
BjuVaA02g002778	ERF
BjuVaA02g002779	HSF
BjuVaA02g002788	S1Fa-like
BjuVaA02g002800	GeBP
BjuVaA02g002804	LBD
BjuVaA02g002810	GeBP
BjuVaA02g002812	MYB
BjuVaA02g002813	MYB
BjuVaA02g002814	MYB
BjuVaA02g002817	MYB_related
BjuVaA02g002827	G2-like
BjuVaA02g002830	C3H
BjuVaA02g002832	MYB_related
BjuVaA02g002834	S1Fa-like
BjuVaA02g002844	G2-like
BjuVaA02g002852	C2H2
BjuVaA02g002854	MYB_related
BjuVaA02g002855	MIKC_MADS
BjuVaA02g002856	B3
BjuVaA02g002857	NAC
BjuVaA02g002861	NAC
BjuVaA02g002876	S1Fa-like
BjuVaA02g002882	B3
BjuVaA02g002895	HB-other
BjuVaA02g002897	bHLH
BjuVaA02g002901	C2H2
BjuVaA02g002904	Trihelix
BjuVaA02g002906	B3
BjuVaA02g002907	CPP
BjuVaA02g002908	S1Fa-like
BjuVaA02g002918	B3
BjuVaA02g002920	C2H2
BjuVaA02g002925	bHLH
BjuVaA02g002927	bHLH
BjuVaA02g002935	HB-other
BjuVaA02g002942	B3
BjuVaA02g002949	C2H2
BjuVaA02g002953	WRKY
BjuVaA02g002959	S1Fa-like
BjuVaA02g002961	S1Fa-like
BjuVaA02g002962	S1Fa-like
BjuVaA02g002964	M-type_MADS
BjuVaA02g002966	Trihelix
BjuVaA02g002971	S1Fa-like
BjuVaA02g002985	HSF
BjuVaA02g002994	GeBP
BjuVaA02g003006	NAC
BjuVaA02g003022	MYB_related
BjuVaA02g003044	NF-YA
BjuVaA02g003067	WRKY
BjuVaA02g003079	G2-like
BjuVaA02g003080	WRKY
BjuVaA02g003091	S1Fa-like
BjuVaA02g003093	bHLH
BjuVaA02g003107	B3
BjuVaA02g003110	B3
BjuVaA02g003120	S1Fa-like
BjuVaA02g003121	C3H
BjuVaA02g003136	M-type_MADS
BjuVaA02g003147	G2-like
BjuVaA02g003176	bHLH
BjuVaA02g003177	C3H
BjuVaA02g003190	C2H2
BjuVaA02g003193	MYB
BjuVaA02g003194	MYB_related
BjuVaA02g003197	B3
BjuVaA02g003199	B3
BjuVaA02g003200	G2-like
BjuVaA02g003210	B3
BjuVaA02g003211	S1Fa-like
BjuVaA02g003223	C3H
BjuVaA02g003237	G2-like
BjuVaA02g003247	S1Fa-like
BjuVaA02g003249	S1Fa-like
BjuVaA02g003254	LBD
BjuVaA02g003255	G2-like
BjuVaA02g003256	S1Fa-like
BjuVaA02g003259	C2H2
BjuVaA02g003286	B3
BjuVaA02g003290	G2-like
BjuVaA02g003291	HSF
BjuVaA02g003293	GRAS
BjuVaA02g003295	M-type_MADS
BjuVaA02g003311	C3H
BjuVaA02g003322	G2-like
BjuVaA02g003323	ERF
BjuVaA02g003324	WRKY
BjuVaA02g003325	NF-YA
BjuVaA02g003343	B3
BjuVaA02g003347	B3
BjuVaA02g003355	S1Fa-like
BjuVaA02g003357	WRKY
BjuVaA02g003358	G2-like
BjuVaA02g003359	G2-like
BjuVaA02g003363	S1Fa-like
BjuVaA02g003364	S1Fa-like
BjuVaA02g003371	TCP
BjuVaA02g003372	WRKY
BjuVaA02g003373	TCP
BjuVaA02g003374	TCP
BjuVaA02g003375	TCP
BjuVaA02g003376	TCP
BjuVaA02g003379	WRKY
BjuVaA02g003383	BES1
BjuVaA02g003386	GeBP
BjuVaA02g003394	MYB_related
BjuVaA02g003395	B3
BjuVaA02g003399	WRKY
BjuVaA02g003406	C3H
BjuVaA02g003410	bZIP
BjuVaA02g003417	B3
BjuVaA02g003420	WRKY
BjuVaA02g003422	S1Fa-like
BjuVaA02g003444	bHLH
BjuVaA02g003449	WOX
BjuVaA02g003459	NAC
BjuVaA02g003463	C2H2
BjuVaA02g003469	G2-like
BjuVaA02g003471	B3
BjuVaA02g003477	S1Fa-like
BjuVaA02g003479	NAC
BjuVaA02g003480	WRKY
BjuVaA02g003482	bHLH
BjuVaA02g003488	B3
BjuVaA02g003493	B3
BjuVaA02g003495	NAC
BjuVaA02g003500	B3
BjuVaA02g003506	NAC
BjuVaA02g003527	Dof
BjuVaA02g003528	C2H2
BjuVaA02g003531	G2-like
BjuVaA02g003533	HSF
BjuVaA02g003537	G2-like
BjuVaA02g003547	NAC
BjuVaA02g003552	S1Fa-like
BjuVaA02g003557	S1Fa-like
BjuVaA02g003559	MIKC_MADS
BjuVaA02g003570	GATA
BjuVaA02g003572	GATA
BjuVaA02g003575	ERF
BjuVaA02g003578	ERF
BjuVaA02g003594	MYB_related
BjuVaA02g003600	MYB
BjuVaA02g003603	B3
BjuVaA02g003605	bZIP
BjuVaA02g003613	NAC
BjuVaA02g003615	NF-YB
BjuVaA02g003617	Trihelix
BjuVaA02g003623	C2H2
BjuVaA02g003624	G2-like
BjuVaA02g003627	G2-like
BjuVaA02g003655	B3
BjuVaA02g003671	HD-ZIP
BjuVaA02g003672	WRKY
BjuVaA02g003673	MIKC_MADS
BjuVaA02g003676	B3
BjuVaA02g003677	MIKC_MADS
BjuVaA02g003687	ARR-B
BjuVaA02g003710	ARR-B
BjuVaA02g003717	S1Fa-like
BjuVaA02g003724	B3
BjuVaA02g003725	HSF
BjuVaA02g003731	C2H2
BjuVaA02g003737	G2-like
BjuVaA02g003738	G2-like
BjuVaA02g003739	C2H2
BjuVaA02g003740	C2H2
BjuVaA02g003741	C2H2
BjuVaA02g003747	S1Fa-like
BjuVaA02g003757	MYB
BjuVaA02g003764	NAC
BjuVaA02g003776	ZF-HD
BjuVaA02g003779	LSD
BjuVaA02g003784	G2-like
BjuVaA02g003785	C2H2
BjuVaA02g003790	S1Fa-like
BjuVaA02g003792	NAC
BjuVaA02g003794	MYB
BjuVaA02g003795	B3
BjuVaA02g003802	MYB
BjuVaA02g003806	B3
BjuVaA02g003811	B3
BjuVaA02g003812	G2-like
BjuVaA02g003818	TCP
BjuVaA02g003821	TCP
BjuVaA02g003822	WRKY
BjuVaA02g003828	G2-like
BjuVaA02g003834	MIKC_MADS
BjuVaA02g003869	bZIP
BjuVaA02g003873	B3
BjuVaA02g003891	bHLH
BjuVaA02g003893	RAV
BjuVaA02g003894	GeBP
BjuVaA02g003898	ERF
BjuVaA02g003903	MYB
BjuVaA02g003904	Trihelix
BjuVaA02g003908	HD-ZIP
BjuVaA02g003912	BBR-BPC
BjuVaA02g003913	GeBP
BjuVaA02g003914	GeBP
BjuVaA02g003915	GeBP
BjuVaA02g003916	GeBP
BjuVaA02g003917	GeBP
BjuVaA02g003920	GeBP
BjuVaA02g003923	GeBP
BjuVaA02g003924	GeBP
BjuVaA02g003925	GeBP
BjuVaA02g003926	GeBP
BjuVaA02g003932	NAC
BjuVaA02g003934	WRKY
BjuVaA02g003938	LBD
BjuVaA02g003942	S1Fa-like
BjuVaA02g003944	C3H
BjuVaA02g003948	bHLH
BjuVaA02g003950	C3H
BjuVaA02g003952	C3H
BjuVaA02g003954	B3
BjuVaA02g003969	S1Fa-like
BjuVaA02g003974	TCP
BjuVaA02g003976	TCP
BjuVaA02g003978	TCP
BjuVaA02g003995	NAC
BjuVaA02g003996	S1Fa-like
BjuVaA02g004007	GeBP
BjuVaA02g004008	NAC
BjuVaA02g004010	B3
BjuVaA02g004023	BBR-BPC
BjuVaA02g004033	LBD
BjuVaA02g004041	MYB
BjuVaA02g004046	G2-like
BjuVaA02g004048	HSF
BjuVaA02g004064	S1Fa-like
BjuVaA02g004066	MYB
BjuVaA02g004072	S1Fa-like
BjuVaA02g004082	bHLH
BjuVaA02g004086	MYB
BjuVaA02g004102	MYB
BjuVaA02g004111	WRKY
BjuVaA02g004141	MYB
BjuVaA02g004147	B3
BjuVaA02g004148	S1Fa-like
BjuVaA02g004150	WRKY
BjuVaA02g004154	B3
BjuVaA02g004155	GeBP
BjuVaA02g004156	DBB
BjuVaA02g004158	MYB
BjuVaA02g004159	MYB
BjuVaA02g004160	MIKC_MADS
BjuVaA02g004163	B3
BjuVaA02g004170	BBR-BPC
BjuVaA02g004171	bZIP
BjuVaA02g004177	MYB_related
BjuVaA02g004179	MYB_related
BjuVaA02g004181	C3H
BjuVaA02g004184	HRT-like
BjuVaA02g004188	bZIP
BjuVaA02g004193	GRAS
BjuVaA02g004200	CO-like
BjuVaA02g004206	S1Fa-like
BjuVaA02g004209	B3
BjuVaA02g004210	B3
BjuVaA02g004211	B3
BjuVaA02g004213	B3
BjuVaA02g004221	B3
BjuVaA02g004223	bHLH
BjuVaA02g004228	MYB_related
BjuVaA02g004229	MYB_related
BjuVaA02g004235	GeBP
BjuVaA02g004240	C2H2
BjuVaA02g004243	NAC
BjuVaA02g004249	NAC
BjuVaA02g004261	ARR-B
BjuVaA02g004262	ARR-B
BjuVaA02g004264	GATA
BjuVaA02g004271	CPP
BjuVaA02g004272	bZIP
BjuVaA02g004286	WRKY
BjuVaA02g004288	WRKY
BjuVaA02g004292	MYB
BjuVaA02g004294	G2-like
BjuVaA02g004296	bZIP
BjuVaA02g004300	WRKY
BjuVaA02g004305	NAC
BjuVaA02g004306	FAR1
BjuVaA02g004311	Trihelix
BjuVaA02g004312	WRKY
BjuVaA02g004319	M-type_MADS
BjuVaA02g004325	B3
BjuVaA02g004329	B3
BjuVaA02g004332	NAC
BjuVaA02g004334	B3
BjuVaA02g004337	MYB_related
BjuVaA02g004338	MYB_related
BjuVaA02g004347	C2H2
BjuVaA02g004349	NAC
BjuVaA02g004350	C2H2
BjuVaA02g004360	FAR1
BjuVaA02g004363	B3
BjuVaA02g004367	M-type_MADS
BjuVaA02g004369	NAC
BjuVaA02g004370	M-type_MADS
BjuVaA02g004373	M-type_MADS
BjuVaA02g004375	M-type_MADS
BjuVaA02g004381	S1Fa-like
BjuVaA02g004382	WRKY
BjuVaA02g004398	MYB_related
BjuVaA02g004407	MYB
BjuVaA02g004408	M-type_MADS
BjuVaA02g004409	M-type_MADS
BjuVaA02g004410	G2-like
BjuVaA02g004411	G2-like
BjuVaA02g004413	S1Fa-like
BjuVaA02g004414	GATA
BjuVaA02g004416	G2-like
BjuVaA02g004417	G2-like
BjuVaA02g004418	CPP
BjuVaA02g004419	CPP
BjuVaA02g004426	HSF
BjuVaA02g004428	C2H2
BjuVaA02g004432	B3
BjuVaA02g004444	G2-like
BjuVaA02g004446	G2-like
BjuVaA02g004450	S1Fa-like
BjuVaA02g004453	TALE
BjuVaA02g004455	ERF
BjuVaA02g004456	GeBP
BjuVaA02g004457	GeBP
BjuVaA02g004458	ERF
BjuVaA02g004460	C2H2
BjuVaA02g004461	CPP
BjuVaA02g004462	GeBP
BjuVaA02g004465	DBB
BjuVaA02g004466	DBB
BjuVaA02g004470	G2-like
BjuVaA02g004473	GeBP
BjuVaA02g004480	bZIP
BjuVaA02g004482	C3H
BjuVaA02g004484	GeBP
BjuVaA02g004497	ARR-B
BjuVaA02g004500	C3H
BjuVaA02g004504	NAC
BjuVaA02g004519	G2-like
BjuVaA02g004528	MYB_related
BjuVaA02g004530	WRKY
BjuVaA02g004531	WRKY
BjuVaA02g004533	C3H
BjuVaA02g004544	TCP
BjuVaA02g004545	MIKC_MADS
BjuVaA02g004549	GeBP
BjuVaA02g004558	bHLH
BjuVaA02g004561	bZIP
BjuVaA02g004562	Dof
BjuVaA02g004564	MYB
BjuVaA02g004565	S1Fa-like
BjuVaA02g004566	MIKC_MADS
BjuVaA02g004568	MYB_related
BjuVaA02g004569	TCP
BjuVaA02g004571	MYB_related
BjuVaA02g004583	C2H2
BjuVaA02g004584	C2H2
BjuVaA02g004591	MYB_related
BjuVaA02g004592	ERF
BjuVaA02g004593	S1Fa-like
BjuVaA02g004594	S1Fa-like
BjuVaA02g004597	C2H2
BjuVaA02g004598	MIKC_MADS
BjuVaA02g004599	NAC
BjuVaA02g004601	MYB
BjuVaA02g004607	G2-like
BjuVaA02g004608	LFY
BjuVaA02g004609	C2H2
BjuVaA02g004610	C2H2
BjuVaA02g004611	ERF
BjuVaA02g004614	C2H2
BjuVaA02g004615	C2H2
BjuVaA02g004618	G2-like
BjuVaA02g004621	ARF
BjuVaA02g004622	B3
BjuVaA02g004623	HSF
BjuVaA02g004624	M-type_MADS
BjuVaA02g004627	G2-like
BjuVaA02g004634	MIKC_MADS
BjuVaA02g004640	MYB_related
BjuVaA02g004645	NAC
BjuVaA02g004653	NAC
BjuVaA02g004656	NAC
BjuVaA02g004661	S1Fa-like
BjuVaA02g004662	Dof
BjuVaA02g004665	MYB
BjuVaA02g004669	MYB
BjuVaA02g004687	C2H2
BjuVaA02g004695	C2H2
BjuVaA02g004698	WRKY
BjuVaA02g004700	HSF
BjuVaA02g004702	HSF
BjuVaA02g004703	HSF
BjuVaA02g004704	GeBP
BjuVaA02g004723	HRT-like
BjuVaA02g004724	CPP
BjuVaA02g004730	NAC
BjuVaA02g004733	HD-ZIP
BjuVaA02g004738	S1Fa-like
BjuVaA02g004752	LBD
BjuVaA02g004753	MYB_related
BjuVaA02g004757	NAC
BjuVaA02g004758	bHLH
BjuVaA02g004759	bHLH
BjuVaA02g004766	NAC
BjuVaA02g004767	WRKY
BjuVaA02g004770	Trihelix
BjuVaA02g004773	C2H2
BjuVaA02g004778	ERF
BjuVaA02g004781	WRKY
BjuVaA02g004790	WRKY
BjuVaA02g004794	MIKC_MADS
BjuVaA02g004795	MIKC_MADS
BjuVaA02g004796	MIKC_MADS
BjuVaA02g004799	ERF
BjuVaA02g004806	C3H
BjuVaA02g004808	bZIP
BjuVaA02g004813	HD-ZIP
BjuVaA02g004814	bHLH
BjuVaA02g004815	M-type_MADS
BjuVaA02g004822	ZF-HD
BjuVaA02g004824	MIKC_MADS
BjuVaA02g004826	S1Fa-like
BjuVaA02g004827	S1Fa-like
BjuVaA02g004828	Dof
BjuVaA02g004830	B3
BjuVaA02g004832	bHLH
BjuVaA02g004834	ARF
BjuVaA02g004838	MYB
BjuVaA02g004842	bZIP
BjuVaA02g004853	C2H2
BjuVaA02g004854	LBD
BjuVaA02g004856	NAC
BjuVaA02g004858	WRKY
BjuVaA02g004862	S1Fa-like
BjuVaA02g004864	LBD
BjuVaA02g004867	B3
BjuVaA02g004874	C2H2
BjuVaA02g004877	HD-ZIP
BjuVaA02g004896	MYB_related
BjuVaA02g004897	NAC
BjuVaA03g000001	B3
BjuVaA03g000006	S1Fa-like
BjuVaA03g000009	S1Fa-like
BjuVaA03g000012	WRKY
BjuVaA03g000014	C2H2
BjuVaA03g000031	S1Fa-like
BjuVaA03g000032	S1Fa-like
BjuVaA03g000033	C3H
BjuVaA03g000038	Trihelix
BjuVaA03g000047	NAC
BjuVaA03g000048	S1Fa-like
BjuVaA03g000054	TALE
BjuVaA03g000066	S1Fa-like
BjuVaA03g000068	MYB_related
BjuVaA03g000074	Dof
BjuVaA03g000075	E2F/DP
BjuVaA03g000085	B3
BjuVaA03g000087	MYB_related
BjuVaA03g000089	C2H2
BjuVaA03g000090	MYB_related
BjuVaA03g000097	MYB_related
BjuVaA03g000099	S1Fa-like
BjuVaA03g000100	C2H2
BjuVaA03g000111	E2F/DP
BjuVaA03g000115	C2H2
BjuVaA03g000116	bZIP
BjuVaA03g000118	NAC
BjuVaA03g000126	Trihelix
BjuVaA03g000128	S1Fa-like
BjuVaA03g000132	HD-ZIP
BjuVaA03g000138	G2-like
BjuVaA03g000145	B3
BjuVaA03g000147	MYB_related
BjuVaA03g000148	bHLH
BjuVaA03g000159	C2H2
BjuVaA03g000160	NAC
BjuVaA03g000168	GeBP
BjuVaA03g000172	MYB_related
BjuVaA03g000174	MYB
BjuVaA03g000177	MYB
BjuVaA03g000180	WRKY
BjuVaA03g000183	C3H
BjuVaA03g000196	G2-like
BjuVaA03g000199	C2H2
BjuVaA03g000209	ERF
BjuVaA03g000218	GeBP
BjuVaA03g000226	GeBP
BjuVaA03g000230	C2H2
BjuVaA03g000231	MYB
BjuVaA03g000233	MYB
BjuVaA03g000244	B3
BjuVaA03g000259	G2-like
BjuVaA03g000260	S1Fa-like
BjuVaA03g000261	bZIP
BjuVaA03g000269	ARF
BjuVaA03g000278	ARR-B
BjuVaA03g000282	ERF
BjuVaA03g000298	M-type_MADS
BjuVaA03g000299	M-type_MADS
BjuVaA03g000302	S1Fa-like
BjuVaA03g000304	MYB
BjuVaA03g000320	TCP
BjuVaA03g000322	bHLH
BjuVaA03g000324	bZIP
BjuVaA03g000326	MYB_related
BjuVaA03g000328	NF-YB
BjuVaA03g000334	bZIP
BjuVaA03g000335	MYB
BjuVaA03g000336	TCP
BjuVaA03g000341	CPP
BjuVaA03g000348	MYB
BjuVaA03g000353	CPP
BjuVaA03g000358	WRKY
BjuVaA03g000360	HB-other
BjuVaA03g000364	NAC
BjuVaA03g000368	NAC
BjuVaA03g000379	MYB_related
BjuVaA03g000386	B3
BjuVaA03g000394	S1Fa-like
BjuVaA03g000395	C3H
BjuVaA03g000399	EIL
BjuVaA03g000400	MIKC_MADS
BjuVaA03g000404	MYB
BjuVaA03g000412	E2F/DP
BjuVaA03g000413	MYB_related
BjuVaA03g000416	AP2
BjuVaA03g000417	S1Fa-like
BjuVaA03g000429	DBB
BjuVaA03g000437	B3
BjuVaA03g000438	TALE
BjuVaA03g000443	MYB_related
BjuVaA03g000445	C3H
BjuVaA03g000446	C3H
BjuVaA03g000449	S1Fa-like
BjuVaA03g000455	MYB
BjuVaA03g000477	S1Fa-like
BjuVaA03g000486	MYB_related
BjuVaA03g000493	WRKY
BjuVaA03g000515	NF-YA
BjuVaA03g000516	MYB
BjuVaA03g000528	WRKY
BjuVaA03g000533	NAC
BjuVaA03g000534	S1Fa-like
BjuVaA03g000537	NAC
BjuVaA03g000545	S1Fa-like
BjuVaA03g000547	ERF
BjuVaA03g000554	CPP
BjuVaA03g000557	WRKY
BjuVaA03g000566	MIKC_MADS
BjuVaA03g000569	MYB_related
BjuVaA03g000570	B3
[truncated: 16,596 more rows]

## Sheet: S5
Supplementary Table S5: Expression values of differentially expressed transcription factors in EH2 and PJ.
Gene ID	TF family	ES1	ES2	ES3	PS1	PS2	PS3
BjuVaA07g002204	AP2	5.73517	7.45614	9.74938	5.74703	6.10034	8.92315
BjuVaA10g002647	AP2	6.26693	6.82239	8.06497	5.91435	5.96311	7.9794
BjuVaB01g005289	AP2	5.66969	5.65752	6.438	7.84815	7.8525	7.89894
BjuVaB03g000452	AP2	6.38164	6.6502	7.48093	5.96517	5.89474	7.15574
BjuVaB06g004403	AP2	7.83872	7.76403	7.75468	5.88617	6.14086	6.2245
BjuVaA02g004834	ARF	6.22152	5.95773	7.13568	9.28803	9.07269	9.20416
BjuVaA03g003701	ARF	6.4888	6.5364	5.87736	5.65267	5.67	5.67272
BjuVaA06g001440	ARF	6.96793	6.87945	6.89154	6.2018	6.22202	6.28867
BjuVaA06g002542	ARF	10.9857	10.6403	9.784	8.64612	7.70494	6.866
BjuVaA09g002409	ARF	6.90419	6.306	6.67104	5.64862	5.58184	5.68146
BjuVaA09g006473	ARF	6.39985	6.08975	5.926	5.87784	5.58184	5.58184
BjuVaA09g000943	ARF	9.59562	9.79891	9.52545	9.016	8.54171	8.31464
BjuVaB05g001683	ARF	10.5991	9.82299	9.2008	9.11639	8.9372	8.68804
BjuVaB06g008749	ARF	6.46636	6.61496	6.70341	7.61843	7.65558	7.74759
BjuVaA02g001226	ARR-B	6.74415	6.24248	6.26782	7.33476	7.28425	6.78775
BjuVaA03g003764	ARR-B	6.01057	5.72395	5.83246	7.01732	6.62739	6.29186
BjuVaA09g000741	ARR-B	5.58184	5.6575	6.35841	7.46484	7.7112	7.28138
BjuVaB01g002813	ARR-B	7.31409	6.61204	6.82649	7.87855	7.52833	7.31858
BjuVaB04g003369	ARR-B	6.13589	6.11519	6.2148	6.394	6.8002	6.66682
BjuVaB08g005483	ARR-B	6.0543	6.03168	5.87693	6.4367	6.84756	6.33622
BjuVaB08g000881	ARR-B	7.46127	6.9643	6.77468	7.77152	6.58823	6.03605
BjuVaA01g001835	B3	5.58184	5.75137	6.28702	6.95065	6.86033	6.95195
BjuVaA01g002081	B3	5.58184	5.58184	6.36775	7.12783	7.32467	7.61752
BjuVaA01g002168	B3	5.64465	5.58184	6.52051	8.19123	8.22581	8.25311
BjuVaA01g002243	B3	5.58184	5.58184	6.22665	6.87329	7.10634	7.39655
BjuVaA01g003169	B3	7.61492	7.80556	7.71224	5.58184	5.58184	5.58184
BjuVaA01g003456	B3	5.73064	5.58184	6.822	8.54013	8.59674	8.39874
BjuVaA01g000035	B3	6.43313	6.55555	6.99135	6.08761	6.06129	6.0598
BjuVaA01g004867	B3	5.58184	5.58184	6.28576	7.34294	7.52428	7.59854
BjuVaA01g004893	B3	5.81456	5.91249	7.74231	10.1642	10.3382	10.2586
BjuVaA02g001738	B3	6.6042	7.01899	7.35496	5.83157	6.17562	6.12991
BjuVaA02g002882	B3	7.0528	7.11765	7.63304	8.01685	8.06231	8.01061
BjuVaA02g004147	B3	5.58184	5.58184	5.65405	6.197	6.21621	6.06026
BjuVaA03g002567	B3	7.4166	7.87049	7.70443	6.63486	6.64689	6.53642
BjuVaA03g002713	B3	6.48537	6.81642	6.60778	5.79407	6.05158	6.21982
BjuVaA03g004357	B3	5.64465	5.64826	5.65405	6.17744	6.79932	6.6411
BjuVaA03g004724	B3	5.58184	5.58184	6.19949	7.54479	7.16314	7.51032
BjuVaA03g004899	B3	6.00533	5.9282	6.46697	8.08083	7.82596	7.75691
BjuVaA03g005430	B3	5.75582	5.99603	7.63434	8.69751	9.04317	9.51603
BjuVaA03g005726	B3	5.70591	5.58184	6.05602	6.97605	6.87062	6.74479
BjuVaA03g005728	B3	5.58184	5.58184	5.99162	6.382	6.17922	6.3583
BjuVaA03g006177	B3	5.85486	5.79961	6.30419	8.09187	7.86509	7.76472
BjuVaA03g006205	B3	5.58184	5.64826	6.4863	7.29687	7.48219	7.70159
BjuVaA04g001376	B3	6.49143	6.43076	6.37312	5.58184	5.58184	5.72261
BjuVaA04g001898	B3	6.15156	6.44137	6.46356	5.79867	5.74093	5.58184
BjuVaA05g001590	B3	7.64457	7.58033	7.2351	5.69732	5.79561	5.72261
BjuVaA05g001643	B3	5.58184	5.77239	5.95785	6.09647	6.12692	6.23188
BjuVaA05g002424	B3	7.72258	7.87046	7.62995	5.88597	5.88355	6.16394
BjuVaA05g002598	B3	7.2231	7.61453	7.33806	5.58184	5.58184	5.67272
BjuVaA05g004231	B3	5.58184	5.58184	5.68387	6.38484	6.29481	6.0598
BjuVaA05g000704	B3	5.64278	5.64826	6.70249	7.91271	7.49883	7.4218
BjuVaA06g002055	B3	6.59604	6.14032	6.02466	5.58184	5.58184	5.73905
BjuVaA06g002086	B3	8.41032	8.19116	7.78359	6.12648	6.12865	6.204
BjuVaA06g004453	B3	6.222	6.41824	6.36766	5.64862	5.79051	6.12439
BjuVaA07g001004	B3	5.58184	5.58184	5.86051	6.49492	6.34056	6.56331
BjuVaA07g000170	B3	6.33414	6.53424	6.51216	5.58184	5.58184	5.58184
BjuVaA07g000202	B3	5.58184	5.8793	6.28649	7.62992	7.56454	7.54466
BjuVaA07g000568	B3	5.7056	5.58184	6.25782	7.33268	7.26338	7.44717
BjuVaA08g001397	B3	6.01977	6.12573	7.51069	10.0416	9.85489	9.75176
BjuVaA08g002740	B3	5.91518	5.8452	6.59499	6.74968	6.99452	7.67247
BjuVaA08g003287	B3	5.64278	5.58184	6.08342	7.09758	7.11763	6.91669
BjuVaA08g003305	B3	5.58184	5.58184	5.89654	6.73541	6.85288	6.77572
BjuVaA08g000385	B3	5.58184	5.98163	6.26393	6.2601	6.07434	6.17467
BjuVaA09g002729	B3	5.58184	5.58184	6.34448	7.51738	7.59626	7.48831
BjuVaA09g003018	B3	7.11631	6.88472	6.67231	6.29117	6.12103	6.14112
BjuVaA09g003346	B3	5.67061	5.58184	6.37072	7.5692	7.5787	7.48831
BjuVaA09g003939	B3	5.64278	5.58184	6.5709	7.85357	8.06807	7.91817
BjuVaA09g004629	B3	6.17075	6.17957	6.49283	7.84409	7.88358	7.65517
BjuVaA09g004977	B3	7.42802	7.38978	7.11123	5.77628	5.89322	5.90403
BjuVaB01g001379	B3	6.40542	6.12322	6.94365	8.57689	8.43761	8.33001
BjuVaB01g003155	B3	6.56677	6.87705	6.93438	5.58184	5.64422	5.58184
BjuVaB01g003634	B3	6.18816	6.1577	6.36368	7.433	6.94895	7.05292
BjuVaB01g004695	B3	7.68413	7.35768	6.91759	5.58184	5.58184	5.58184
BjuVaB01g005892	B3	5.66969	5.68873	6.10745	6.03189	6.50736	6.94189
BjuVaB01g006056	B3	7.03485	7.29609	7.17802	5.64525	5.75978	5.67272
BjuVaB01g006124	B3	6.53258	6.50407	6.34083	5.90941	6.0066	5.72261
BjuVaB01g006467	B3	6.22551	6.2537	6.1924	5.58184	5.58184	5.58184
BjuVaB01g000794	B3	6.68588	6.70621	7.1794	8.70818	8.6529	8.62657
BjuVaB02g002671	B3	7.33463	7.17861	6.77668	5.87858	6.04001	6.23609
BjuVaB02g003803	B3	5.58184	5.65752	5.92009	7.78338	7.06807	6.85085
BjuVaB02g004126	B3	7.03875	7.27064	7.35942	5.6762	5.80511	6.11783
BjuVaB03g001111	B3	5.64465	5.75516	6.25846	7.21075	7.18163	7.20285
BjuVaB03g001121	B3	7.217	7.30301	8.30233	9.58768	9.57019	9.6558
BjuVaB03g001199	B3	9.42104	9.50174	8.97141	5.95685	6.08308	6.39874
BjuVaB03g002240	B3	6.75854	6.81825	6.82906	7.86554	7.64994	7.71041
BjuVaB03g002982	B3	5.76873	5.93935	6.66043	7.73539	7.77019	7.83729
BjuVaB03g004391	B3	5.66797	5.58184	6.03737	6.69254	6.79881	6.8217
BjuVaB03g005603	B3	5.58184	5.93961	6.05164	6.18664	6.31169	6.32416
BjuVaB03g005997	B3	5.58184	5.64826	5.58184	6.10185	6.18807	6.09736
BjuVaB04g001207	B3	5.77511	5.58184	6.61294	8.37004	8.31883	8.19925
BjuVaB04g005478	B3	5.58184	5.58184	5.81493	6.4017	6.27044	6.1492
BjuVaB04g000615	B3	5.58184	5.58184	6.63772	8.60334	8.30361	8.36175
BjuVaB05g004421	B3	5.58184	5.58184	5.95072	6.2343	6.48542	6.62061
BjuVaB05g004817	B3	6.25906	6.16092	6.36632	6.67644	6.94546	6.86898
BjuVaB05g005498	B3	6.2948	6.44034	6.28316	5.73962	5.58184	5.58184
BjuVaB06g006685	B3	6.24686	6.38667	6.43621	5.58184	5.6877	5.58184
BjuVaB06g008685	B3	7.21843	7.31761	6.74523	6.42554	6.28015	6.2469
BjuVaB07g003026	B3	6.68414	6.16565	5.78725	5.58184	5.58184	5.58184
BjuVaB07g003643	B3	6.83711	6.8886	7.37534	7.54608	7.93328	8.33255
BjuVaB07g003735	B3	5.82968	7.14689	8.05284	5.58184	6.22377	7.94596
BjuVaB07g003885	B3	6.2661	6.12573	6.03622	5.71609	5.58184	5.71029
BjuVaB07g006453	B3	8.1234	7.51841	6.82154	6.03776	5.70635	5.77235
BjuVaB08g001118	B3	5.58184	5.72393	6.37751	7.73534	7.90037	7.87285
BjuVaB08g002057	B3	5.58184	5.65752	6.11625	6.75029	6.65258	6.90347
BjuVaB08g002836	B3	6.93583	7.02151	7.4337	8.59579	8.51418	8.39457
BjuVaB08g003051	B3	6.14034	6.35131	5.985	5.58184	5.58184	5.58184
BjuVaB08g003095	B3	6.9326	7.18016	6.75374	5.58184	5.67	5.67272
BjuVaB08g003534	B3	8.68454	7.69325	7.23744	8.65002	8.59837	8.47656
BjuVaB08g005745	B3	5.76873	5.85829	7.34623	9.60435	9.49367	9.66767
BjuVaB08g000804	B3	5.90916	5.69671	6.24084	6.89834	6.8452	6.98455
BjuVaA04g000186	BBR-BPC	7.48948	7.05241	7.35166	8.04964	8.02637	7.87547
BjuVaA05g002332	BBR-BPC	6.38173	6.68095	7.31004	8.47214	8.65873	8.50154
BjuVaA09g001896	BBR-BPC	5.66969	5.58184	6.9351	9.15926	9.20439	8.95739
BjuVaB02g004172	BBR-BPC	7.38603	7.39174	7.1917	5.68192	5.77301	5.83867
BjuVaB03g004474	BBR-BPC	5.58184	5.58184	5.86051	6.2775	6.17883	6.44653
BjuVaB06g001677	BBR-BPC	7.12888	7.15077	7.07915	5.58184	5.58184	5.58184
BjuVaB06g007223	BBR-BPC	6.33264	6.35586	6.13134	5.65267	5.58184	5.58184
BjuVaA06g002606	BES1	6.37337	6.42949	6.45869	5.58184	5.65677	5.58184
BjuVaA09g000039	BES1	8.6488	8.59034	8.0878	7.068	6.96503	6.91522
BjuVaB01g007104	BES1	5.58184	5.58184	5.97299	6.53933	6.54145	6.50775
BjuVaB03g004165	BES1	6.57522	6.59796	7.15595	8.23168	8.25651	8.38009
BjuVaA01g002104	bHLH	8.99791	8.79684	8.47451	6.34238	6.04594	6.06672
BjuVaA01g002160	bHLH	5.95048	6.47351	8.04291	7.73898	9.15224	10.2668
BjuVaA01g002567	bHLH	5.58184	5.58184	5.84698	7.05139	6.84685	6.80494
BjuVaA01g003831	bHLH	5.89614	5.64826	6.02496	6.94812	7.00364	6.86235
BjuVaA02g002897	bHLH	6.98085	6.66126	6.43745	5.58184	5.58184	5.67272
BjuVaA02g002925	bHLH	5.95567	6.28423	6.79605	7.89471	7.90676	7.77967
BjuVaA02g002927	bHLH	5.58184	5.58184	5.87969	6.60681	6.75429	6.69812
BjuVaA02g003948	bHLH	6.68993	7.28516	8.58575	6.25777	6.27905	8.58802
BjuVaA03g001076	bHLH	5.58184	5.58184	5.70761	6.26333	6.19743	6.16202
BjuVaA03g002254	bHLH	6.48223	6.35337	5.77041	6.0131	5.67	5.8135
BjuVaA03g003037	bHLH	5.7056	5.58184	5.58184	6.42268	6.0447	5.96111
BjuVaA03g003882	bHLH	7.02126	6.89975	6.8079	6.07884	6.13112	6.26122
BjuVaA03g004681	bHLH	6.32813	6.14031	6.26762	5.64862	5.82217	5.87983
BjuVaA04g002363	bHLH	6.1618	6.04932	6.11183	6.97269	6.88952	6.8925
BjuVaA05g000173	bHLH	7.26701	6.85468	6.40998	7.1603	7.2304	7.31748
BjuVaA06g001137	bHLH	6.97324	7.05531	6.83933	5.99383	6.24184	6.40172
BjuVaA06g003567	bHLH	6.9733	6.5869	7.0811	7.41494	7.64742	7.3292
BjuVaA06g000359	bHLH	5.66969	6.56739	7.01954	5.58184	5.70377	6.4843
BjuVaA07g001685	bHLH	6.33281	5.86573	6.46001	7.35155	6.63782	6.40815
BjuVaA07g003271	bHLH	5.95102	6.43266	6.22708	6.51495	7.10776	6.93336
BjuVaA08g003035	bHLH	8.46596	6.37155	6.48736	8.25032	7.15729	6.80818
BjuVaA08g003101	bHLH	10.7209	10.4486	10.0654	9.25297	9.09628	9.1568
BjuVaA08g000045	bHLH	5.73064	5.75519	6.30369	7.51533	7.56409	7.53191
BjuVaA09g001137	bHLH	5.7056	5.6757	7.30156	9.72483	9.59467	9.51002
BjuVaA09g001188	bHLH	6.38502	6.08393	6.44288	6.93917	7.11905	6.78605
BjuVaA09g002792	bHLH	6.58453	6.83136	7.60854	8.6692	8.60926	8.84086
BjuVaA09g004773	bHLH	8.57483	9.69453	9.44404	10.1522	9.93816	9.4598
BjuVaA09g005610	bHLH	5.92934	6.03376	6.08424	6.92787	6.77025	6.70948
BjuVaA09g000719	bHLH	5.83128	5.64826	6.39747	7.73502	7.90053	7.6358
BjuVaA10g000164	bHLH	7.6923	7.5406	8.00977	9.28559	9.07833	8.90336
BjuVaA10g000183	bHLH	5.64465	5.58184	6.63541	8.2386	8.2012	8.34075
BjuVaA10g000436	bHLH	5.97908	7.0549	8.08583	6.60204	7.56873	8.14457
BjuVaA10g000441	bHLH	7.45033	7.1753	6.68314	6.47995	6.33375	6.13474
BjuVaB01g002825	bHLH	5.85601	5.89248	7.05711	8.32134	8.27089	8.42136
BjuVaB01g004862	bHLH	5.58184	5.58184	5.77293	6.11325	6.28463	6.22767
BjuVaB01g004964	bHLH	6.52817	6.63639	6.51032	5.77628	5.90819	5.98331
BjuVaB01g005401	bHLH	7.74332	7.39242	7.47917	8.8493	8.80302	8.40433
BjuVaB01g006698	bHLH	5.67061	5.89735	6.1599	6.85434	6.97578	7.11557
BjuVaB02g002683	bHLH	6.63587	6.05824	7.16509	6.35101	6.08716	6.11064
BjuVaB02g005650	bHLH	6.69107	6.57639	6.62016	5.90096	5.79275	6.11783
BjuVaB02g005861	bHLH	5.58184	6.89597	7.34549	5.64862	5.94101	6.94941
BjuVaB03g001497	bHLH	6.57538	6.61818	6.8327	7.77434	7.64022	7.4464
BjuVaB03g003005	bHLH	5.58184	5.58184	6.1979	7.17188	6.98616	6.99052
BjuVaB03g004608	bHLH	8.06796	8.46609	7.99678	6.47133	6.65582	6.92567
BjuVaB03g007029	bHLH	9.61566	10.1739	10.3283	8.49713	6.8298	7.20531
BjuVaB04g002249	bHLH	6.53654	6.65508	6.65142	6.01665	5.8633	6.12991
BjuVaB04g002725	bHLH	5.58184	5.7327	5.83769	6.28158	6.1918	6.19037
BjuVaB04g003643	bHLH	6.35234	7.0652	6.98257	7.14414	7.3165	7.34455
BjuVaB04g000438	bHLH	6.34586	6.39939	6.67231	5.71204	5.58184	5.93783
BjuVaB06g005313	bHLH	6.75636	6.80425	6.60624	5.58184	5.65677	5.58184
BjuVaB07g003461	bHLH	5.58184	5.58184	5.97464	7.24616	7.03467	6.9881
BjuVaB07g005215	bHLH	5.73251	5.6575	6.47783	7.72847	7.64632	7.74556
BjuVaB07g006153	bHLH	7.50684	6.10967	6.51161	8.37475	7.5362	7.29694
BjuVaB08g001585	bHLH	7.80466	6.10732	5.93709	6.07078	5.86861	5.85106
BjuVaA02g000279	bZIP	8.74969	8.70231	8.32808	6.15719	5.99125	5.99364
BjuVaA02g003410	bZIP	8.10418	8.13618	7.83644	5.58184	5.72955	5.58184
BjuVaA02g000346	bZIP	5.58184	5.58184	5.65405	6.00671	6.21887	6.0258
BjuVaA02g003605	bZIP	8.08162	7.79285	7.47604	7.05658	7.05491	7.09796
BjuVaA03g005911	bZIP	6.42066	6.35406	6.05011	5.58184	5.58184	5.71029
BjuVaA03g006189	bZIP	5.58184	5.58184	5.87969	6.30879	6.31626	6.57795
BjuVaA04g001620	bZIP	6.7539	7.18439	6.35636	6.04207	7.12287	7.0247
BjuVaA04g002635	bZIP	5.58184	5.58184	5.74311	6.28102	6.22346	5.95271
BjuVaA07g002546	bZIP	5.70591	5.84806	6.17044	6.4791	6.3988	6.5339
BjuVaA09g001958	bZIP	5.58184	5.58184	5.98332	6.78279	6.76687	6.82754
BjuVaA09g002844	bZIP	6.1604	6.27828	6.27099	5.58184	5.58184	5.58184
BjuVaA09g003228	bZIP	5.66969	5.58184	6.69404	8.55482	8.53187	8.39317
BjuVaA09g004754	bZIP	5.67061	5.68873	6.24506	7.39337	7.52389	7.48246
BjuVaA09g005553	bZIP	6.66912	6.24339	5.91893	6.85308	7.53386	6.8561
BjuVaA09g006330	bZIP	6.26416	6.10078	5.91893	5.86987	5.58184	5.68146
BjuVaA10g002830	bZIP	5.58184	6.43619	7.52853	5.58184	5.68484	7.57439
BjuVaB01g007150	bZIP	5.64278	5.71262	6.91569	7.85096	8.5351	8.6302
BjuVaB03g001214	bZIP	6.23732	6.39749	6.46675	7.2747	7.0947	7.15219
BjuVaB03g005264	bZIP	5.58184	5.58184	5.67089	6.51774	6.28161	6.27492
BjuVaB04g005787	bZIP	6.14649	6.04969	7.00213	9.95019	9.34959	8.82934
BjuVaB05g001168	bZIP	5.58184	5.72393	6.11625	7.28403	7.21039	7.25668
BjuVaB06g002708	bZIP	5.64278	6.03169	6.0909	6.41463	6.36334	6.06477
BjuVaB06g000303	bZIP	8.3967	8.03207	7.46514	5.58184	5.58184	5.77235
BjuVaB06g003584	bZIP	5.58184	6.52186	7.98542	5.71609	5.68484	7.51166
BjuVaB06g006245	bZIP	5.73251	5.65752	6.06549	6.96538	7.00903	6.9011
BjuVaB06g008547	bZIP	5.64465	5.58184	6.12051	6.85717	6.90775	6.76195
BjuVaB06g008565	bZIP	6.53541	6.43446	6.06496	5.58184	5.58184	5.58184
BjuVaB07g001925	bZIP	7.27646	7.0249	6.84808	6.33772	6.69374	7.20575
BjuVaB07g004658	bZIP	5.66969	5.78832	6.13278	6.63528	6.8486	6.57676
BjuVaB08g002078	bZIP	5.64465	5.58184	6.05723	5.97335	6.30034	6.37549
BjuVaA01g001838	C2H2	8.89644	7.98383	7.29748	7.53744	7.28618	7.10021
BjuVaA01g003699	C2H2	5.66797	5.91992	6.37678	7.22527	6.96649	6.95195
BjuVaA01g004800	C2H2	6.32264	6.41173	6.80448	7.63846	7.88931	8.14307
BjuVaA02g001997	C2H2	6.15425	6.05853	8.87235	11.7782	11.804	11.9441
BjuVaA02g002141	C2H2	5.81864	5.75139	5.88369	6.10723	6.59715	6.5907
BjuVaA02g003463	C2H2	5.58184	5.6575	5.83178	6.67187	6.48829	6.64723
BjuVaA02g004428	C2H2	6.95993	7.1869	6.84469	5.99574	6.31772	6.24916
BjuVaA02g000625	C2H2	8.26257	8.33927	8.48155	7.17833	7.24553	7.68232
BjuVaA03g001008	C2H2	6.22978	6.2954	7.42364	8.06066	8.45384	8.61467
BjuVaA03g001073	C2H2	5.73064	5.79961	5.86124	6.49333	6.79633	6.45226
BjuVaA03g003634	C2H2	8.45592	8.36091	8.37792	7.54945	7.18029	7.33792
BjuVaA03g004792	C2H2	6.23438	6.64206	7.00345	5.73962	5.94242	6.3804
BjuVaA04g000084	C2H2	5.58184	5.58184	5.98281	7.00312	6.86564	6.83309
BjuVaA06g002342	C2H2	6.79717	6.9613	6.98262	5.58184	5.58184	5.58184
BjuVaA07g001847	C2H2	5.58184	5.58184	5.99493	6.71854	6.83419	7.09107
BjuVaA08g002151	C2H2	6.90637	6.63461	6.44919	5.83099	5.74093	5.73905
BjuVaA09g005159	C2H2	8.36336	7.73243	7.32519	6.67742	6.29232	6.32039
BjuVaA10g001349	C2H2	5.66969	5.72395	7.18285	8.84058	8.99725	8.9863
BjuVaB01g001145	C2H2	7.85339	7.91449	7.74657	6.99249	6.96705	7.04301
BjuVaB01g001874	C2H2	9.42829	9.29388	9.92329	11.4111	11.3335	11.4551
BjuVaB01g004067	C2H2	5.64278	5.71266	7.61931	5.58184	5.68484	5.77235
BjuVaB01g004069	C2H2	6.47564	6.61121	6.03958	5.90835	5.85516	5.72261
BjuVaB02g004302	C2H2	6.4754	6.49015	6.13344	5.78287	5.67	5.73905
BjuVaB02g005004	C2H2	6.75412	6.96835	7.34268	6.97277	6.40978	6.21651
BjuVaB03g001676	C2H2	7.24885	7.31153	6.87965	5.91769	5.91098	6.0808
BjuVaB03g002808	C2H2	6.87179	7.02569	7.36696	8.20899	8.1379	8.07936
BjuVaB03g003271	C2H2	8.89402	9.10287	8.72655	7.52752	7.40037	7.39143
BjuVaB04g001876	C2H2	6.44766	6.52338	6.60037	7.75381	7.75044	7.04909
BjuVaB04g001965	C2H2	5.9306	5.75137	5.90472	6.22136	6.50431	6.63553
BjuVaB04g006674	C2H2	8.09697	8.08273	7.99649	7.00895	7.16848	7.44495
BjuVaB05g004691	C2H2	7.34625	7.67589	7.69544	6.17739	6.34333	6.59191
BjuVaB05g005042	C2H2	6.12522	6.19375	6.496	7.02256	6.92743	6.81435
BjuVaB05g000053	C2H2	7.59327	7.49451	7.38776	6.69766	6.58893	6.62461
BjuVaB05g000099	C2H2	7.11241	6.9563	6.78118	6.06453	6.20476	6.13158
BjuVaB06g001643	C2H2	6.58633	6.27543	6.30271	7.1418	7.17705	6.83541
BjuVaB06g002440	C2H2	8.06188	8.3172	7.98498	7.15395	7.13851	7.09194
BjuVaB07g002037	C2H2	5.97251	5.89245	6.15215	6.40664	6.81145	6.88503
BjuVaB07g003048	C2H2	7.96854	7.79415	7.59484	6.86993	6.99558	6.90855
BjuVaB08g001209	C2H2	6.31671	6.89036	6.77677	5.99946	6.1716	6.52507
BjuVaB08g002060	C2H2	6.72174	6.92414	7.02091	7.92662	7.98427	7.79053
BjuVaB08g002387	C2H2	5.98398	5.58184	5.77983	5.96684	6.122	6.22348
BjuVaB08g002866	C2H2	5.58184	5.58184	6.13591	6.94455	6.8919	6.71835
BjuVaB08g003387	C2H2	7.97951	7.81235	8.3791	10.1911	10.0804	9.60223
BjuVaA01g001564	C3H	6.525	6.30989	6.47184	7.1859	7.1362	7.05432
BjuVaA01g002690	C3H	5.58184	5.58184	6.06482	6.90758	6.88378	6.99407
BjuVaA01g003080	C3H	6.09751	6.14381	6.87264	8.15755	8.11304	7.9859
BjuVaA01g004786	C3H	5.73359	5.64826	6.09832	7.04941	7.0122	6.99002
BjuVaA02g000443	C3H	5.58184	5.58184	6.44129	7.7179	7.67929	8.14244
BjuVaA02g004482	C3H	5.58184	5.58184	6.07572	6.32431	6.87993	7.27172
BjuVaA02g004500	C3H	6.20933	6.3601	6.15203	5.58184	5.58184	5.68146
BjuVaA03g002128	C3H	5.58184	5.76442	6.07611	6.28498	6.38947	6.40696
BjuVaA03g004564	C3H	5.58184	5.58184	5.86091	6.69828	6.29545	5.93783
BjuVaA04g000473	C3H	5.98063	6.77131	6.7054	5.58184	5.58184	5.58184
BjuVaA05g000019	C3H	8.43444	8.99335	9.18332	7.03906	7.49698	7.45012
BjuVaA05g002333	C3H	6.61384	6.72509	6.30579	5.73962	5.58184	5.72261
BjuVaA07g001042	C3H	6.40841	6.44951	6.438	5.71204	5.64138	5.72261
BjuVaA07g000734	C3H	5.58184	5.58184	6.1049	7.08347	7.23298	6.92989
BjuVaA08g002636	C3H	6.33668	6.38606	6.45505	5.69152	6.11668	6.29619
BjuVaA09g003496	C3H	6.58129	6.58585	6.95681	7.3676	7.40696	7.306
BjuVaA09g003695	C3H	7.80875	7.6554	6.50283	6.05558	5.88429	5.88416
BjuVaA09g003703	C3H	6.1218	5.92326	6.09166	7.26671	6.96723	6.37887
BjuVaA09g004282	C3H	5.73064	5.75139	6.42944	5.78287	5.64138	5.58184
BjuVaA09g004302	C3H	6.33395	6.67325	6.79119	6.08944	5.90531	6.24571
BjuVaA09g005428	C3H	6.3025	5.88953	6.95446	8.6968	8.87987	9.03942
BjuVaA10g002090	C3H	5.77834	5.95451	6.2615	6.79623	6.69866	6.69155
BjuVaB01g005832	C3H	6.0816	5.9265	6.34703	6.98115	6.95402	6.81396
BjuVaB01g006141	C3H	5.66969	5.65752	5.77293	6.8946	5.7739	6.1804
BjuVaB02g006085	C3H	9.15675	8.8724	9.58332	9.31718	8.27279	8.12963
BjuVaB03g002944	C3H	7.00988	6.62651	6.25904	6.02745	5.80332	5.76326
BjuVaB05g002171	C3H	5.58184	5.58184	5.91056	6.51587	6.50678	6.49552
BjuVaB05g005443	C3H	8.2548	7.76661	7.58331	6.77988	6.41793	6.81882
BjuVaB06g001825	C3H	5.58184	5.58184	6.05268	7.03063	6.81563	7.07443
BjuVaB06g006650	C3H	5.64465	5.58184	6.2301	7.99484	7.56608	7.41411
BjuVaB06g007106	C3H	8.29941	8.16718	7.74023	5.94371	6.06957	6.30029
BjuVaB06g007139	C3H	6.32652	6.42087	6.34423	7.26736	7.41334	7.14245
BjuVaB07g003815	C3H	6.46825	6.65709	6.1932	5.71204	6.09911	6.16457
BjuVaB07g006470	C3H	5.67061	5.93351	6.17385	7.05833	6.52009	7.15894
BjuVaB07g006719	C3H	6.1766	6.11372	6.28937	6.60337	6.98209	6.91458
BjuVaB08g002702	C3H	7.36032	7.05008	7.72443	9.3565	9.41942	9.21891
BjuVaB08g005042	C3H	5.58184	5.75139	5.89762	6.59527	6.62384	6.61837
BjuVaB08g005513	C3H	8.06613	7.45852	7.10203	6.65118	6.70728	6.39874
BjuVaB08g005563	C3H	8.81658	9.50552	9.41974	7.73859	7.89225	8.71538
BjuVaA08g002185	CAMTA	8.68379	8.67454	8.22423	7.21216	7.15924	7.27456
BjuVaA09g003865	CAMTA	5.66969	5.58184	6.21583	7.06617	6.88956	7.05555
BjuVaB01g004607	CAMTA	6.41597	6.6773	6.77061	5.7487	5.89749	6.8937
BjuVaB01g006985	CAMTA	5.64465	5.58184	5.79575	6.39898	6.39645	6.41274
BjuVaB08g005813	CAMTA	7.04365	7.10129	8.28958	10.211	10.3782	10.2638
BjuVaB08g006054	CAMTA	9.95922	9.83296	9.63773	8.45235	8.67223	8.46506
BjuVaA10g000545	CO-like	5.93099	5.97504	6.29901	7.05153	7.2078	7.21128
BjuVaB04g006708	CO-like	6.95039	7.3735	7.3343	6.15342	6.46129	6.69997
BjuVaB06g005723	CO-like	7.04396	7.19716	7.37479	6.62392	6.44408	6.96
BjuVaB07g003854	CO-like	7.56	7.02604	7.19645	5.74533	5.64422	5.58184
BjuVaA01g002241	CPP	6.84038	7.57324	8.17479	6.6881	6.68516	7.01239
BjuVaA02g001211	CPP	6.58102	6.54011	6.7695	7.77295	7.99571	7.70721
BjuVaA05g001901	CPP	5.64465	5.58184	5.74311	7.25391	6.77126	6.26345
BjuVaB01g000845	CPP	7.42409	7.53769	7.86391	8.77429	8.70288	8.78218
BjuVaB04g001386	CPP	6.29459	6.36554	6.48818	5.58184	5.72955	5.58184
BjuVaB06g003784	CPP	5.7663	5.69671	5.90324	6.45425	6.45696	6.48211
BjuVaB07g000702	CPP	6.61337	7.1014	7.23009	7.59674	7.65544	7.74824
BjuVaA08g003555	DBB	7.81903	7.67817	7.38483	6.69004	6.92814	7.14692
BjuVaA09g006397	DBB	5.58184	5.58184	5.96215	6.82751	6.66406	6.69686
BjuVaB05g000847	DBB	6.18434	5.88292	6.81701	7.06407	7.08258	7.61598
BjuVaB06g008635	DBB	9.02723	9.09698	8.86838	8.39202	7.93174	8.06249
BjuVaB08g004325	DBB	8.08263	8.27947	8.79301	9.68612	9.66606	9.90005
BjuVaA01g003707	Dof	6.24165	5.9784	6.14409	7.51121	7.10071	6.58789
BjuVaA02g004562	Dof	6.59605	6.83475	6.88182	7.97165	7.91144	7.70071
BjuVaA03g004952	Dof	6.37278	6.37413	5.97727	6.54602	7.38887	6.62872
BjuVaA08g001528	Dof	5.66969	6.90859	7.39174	5.58184	5.94569	6.92986
BjuVaA08g001531	Dof	5.58184	6.6826	6.68693	5.58184	5.98945	6.28807
BjuVaA08g000252	Dof	5.64278	5.65752	6.27355	8.07186	8.18035	7.4633
BjuVaA09g006313	Dof	5.58184	5.58184	6.08884	7.1425	7.0238	7.0089
BjuVaB01g003257	Dof	5.7056	6.56711	8.39068	5.6762	5.91523	7.26901
BjuVaB06g001870	Dof	5.58184	5.58184	5.65405	5.7785	6.31191	6.02559
BjuVaA05g002212	E2F/DP	6.32797	6.3638	7.60002	8.99242	9.25091	9.16898
BjuVaA08g002806	E2F/DP	10.0478	9.71838	9.27251	7.26535	7.46991	7.32157
BjuVaB05g001749	E2F/DP	5.73251	5.65752	6.31239	7.80064	7.86916	7.75074
BjuVaA05g002646	EIL	10.0545	10.2451	10.0954	11.6703	11.3388	11.3817
BjuVaB03g003073	EIL	5.66969	5.58184	6.39485	7.9358	7.84245	7.74242
BjuVaA01g004064	ERF	9.79474	11.0995	11.8513	8.50167	8.67652	9.66166
BjuVaA03g003763	ERF	7.47469	8.76035	9.61698	8.86906	9.48314	10.0674
BjuVaA04g000870	ERF	5.67061	5.58184	5.77293	6.39683	6.43089	6.22343
BjuVaA06g004144	ERF	7.06873	7.33992	6.52269	6.28872	6.23766	6.0258
BjuVaA07g003810	ERF	6.33386	6.49189	6.13355	7.72394	9.70943	8.50749
BjuVaA09g002659	ERF	6.10373	6.23027	6.28766	5.8047	5.65677	6.02014
BjuVaB01g001137	ERF	6.15569	5.96349	6.19069	6.53655	6.5709	6.66591
BjuVaB01g000166	ERF	7.53051	7.77946	7.13278	6.44951	6.57032	6.61579
BjuVaB01g006813	ERF	5.73251	5.58184	6.00551	6.46945	6.66056	6.768
BjuVaB02g002127	ERF	8.77236	7.89877	8.08191	9.52108	9.20442	8.70426
BjuVaB03g001575	ERF	6.62166	6.53886	6.36746	5.85838	6.01577	6.24973
BjuVaB06g002596	ERF	6.9686	6.88734	7.26928	6.04399	6.26906	6.29774
BjuVaB06g007256	ERF	5.73251	5.58184	6.23934	6.92535	7.08949	7.41
BjuVaB06g008892	ERF	5.73078	5.64826	6.0129	6.09719	6.29285	6.00632
BjuVaB07g001938	ERF	6.57373	6.12497	5.58184	6.85961	6.96102	6.29489
BjuVaB07g002155	ERF	6.0958	6.01193	6.05723	6.45014	6.98475	6.40172
BjuVaA07g000653	FAR1	5.58184	5.58184	5.79575	6.2956	6.40513	6.69169
BjuVaA01g002213	G2-like	6.03706	8.77351	8.60205	5.88702	7.03424	8.39833
BjuVaA01g002214	G2-like	5.92844	8.11438	9.36077	5.76815	6.47797	9.34577
BjuVaA01g002215	G2-like	5.7056	6.84064	7.43913	5.71609	6.0884	7.26486
BjuVaA02g003358	G2-like	5.58184	5.58184	6.01181	6.42437	6.64871	6.64902
BjuVaA02g003359	G2-like	5.58184	5.58184	6.33257	6.72413	7.15187	7.08033
BjuVaA02g000425	G2-like	5.91998	6.20743	6.07589	5.58184	5.58184	5.58184
BjuVaA02g004294	G2-like	7.34819	7.49713	7.78906	6.10875	6.26933	6.61568
BjuVaA03g001992	G2-like	5.75007	7.40534	10.0206	5.93855	6.23816	10.3271
BjuVaA03g004601	G2-like	5.79641	5.72395	6.43134	7.84981	7.86052	7.56566
BjuVaA03g005567	G2-like	5.58184	5.64826	6.40565	7.55676	7.4613	7.4071
BjuVaA03g006113	G2-like	6.09765	6.15339	6.35626	6.97492	7.04075	6.86716
BjuVaA04g002625	G2-like	5.79346	5.80559	8.03037	6.15506	7.92489	10.8114
BjuVaA04g003181	G2-like	5.58184	5.58184	6.65677	6.83858	7.59241	7.89474
BjuVaA05g003467	G2-like	5.64278	5.72393	5.65405	6.26787	6.04049	5.98532
BjuVaA05g000420	G2-like	6.31108	6.80182	6.77157	5.90478	6.0005	6.08154
BjuVaA06g002532	G2-like	7.39445	7.49453	7.19462	5.58184	5.58184	5.58184
BjuVaA06g004275	G2-like	6.30561	6.06266	6.74056	8.66302	8.46828	8.28441
BjuVaA07g000458	G2-like	6.99748	6.99712	6.7375	5.58184	5.79275	5.72261
BjuVaA08g001328	G2-like	5.58184	5.65752	5.95953	6.32463	6.24432	6.54476
BjuVaA08g001464	G2-like	5.64278	5.58184	6.02496	6.71989	6.71639	6.68766
BjuVaA08g002829	G2-like	5.58184	5.68873	6.37542	7.96481	7.95221	7.88054
BjuVaA09g001547	G2-like	5.58184	5.58184	5.86051	6.41156	6.25343	6.20727
BjuVaA09g004576	G2-like	5.96763	6.16535	6.18326	6.63241	6.57899	6.52439
BjuVaA09g000537	G2-like	5.66797	5.93638	6.97565	8.68273	8.51755	8.43748
BjuVaA09g005595	G2-like	5.83128	5.75516	6.36688	7.51048	7.55307	7.39655
BjuVaA10g001309	G2-like	5.64278	6.18981	8.86372	5.6762	5.58184	7.52579
BjuVaA10g000178	G2-like	5.58184	5.65752	5.86575	6.34925	6.26484	6.21507
BjuVaA10g002556	G2-like	5.58184	6.03145	7.90723	5.64525	5.75009	6.23609
BjuVaA10g002893	G2-like	5.98873	6.12573	6.59048	7.23595	7.62292	7.86803
BjuVaA10g003100	G2-like	7.01468	7.05622	6.59807	5.58184	5.64422	5.58184
BjuVaB01g003550	G2-like	6.65641	7.02099	7.56999	8.35123	7.66279	7.9869
BjuVaB01g005273	G2-like	5.58184	5.64826	5.77983	6.44664	6.52097	6.4507
BjuVaB01g006048	G2-like	5.58184	5.58184	5.68387	6.25178	6.1817	6.10159
BjuVaB01g007420	G2-like	7.43071	6.32675	7.02999	6.35531	6.14161	6.55632
BjuVaB02g001754	G2-like	5.93098	6.59198	6.16286	6.93905	7.92961	7.59267
BjuVaB02g002482	G2-like	7.22725	8.06106	8.53265	6.5355	6.99799	6.92163
BjuVaB02g002716	G2-like	5.73064	5.58184	5.83769	6.12176	6.3089	6.00251
BjuVaB02g000397	G2-like	5.73251	6.6266	8.17022	5.58184	5.87775	7.37328
BjuVaB03g002626	G2-like	5.73155	5.83085	6.05164	6.55623	6.41639	6.3918
BjuVaB03g005889	G2-like	6.16625	6.53435	6.64919	5.7583	5.58184	5.68146
BjuVaB03g006233	G2-like	5.58184	5.58184	5.94075	6.46679	6.34989	6.51224
BjuVaB03g006455	G2-like	5.58184	5.58184	5.70669	6.15915	6.09817	6.0911
BjuVaB03g007541	G2-like	5.58184	5.58184	5.77983	5.96482	6.13955	6.2503
BjuVaB04g004968	G2-like	5.76873	5.68873	7.06716	8.98695	8.9723	9.04449
BjuVaB04g005947	G2-like	6.76973	7.54796	6.5696	7.25024	8.72061	8.14625
BjuVaB04g000972	G2-like	6.34921	6.4507	6.22316	5.58184	5.58184	5.58184
BjuVaB05g004717	G2-like	6.00451	6.09176	5.9998	6.63202	6.61698	6.50892
BjuVaB06g001117	G2-like	5.64278	6.50276	6.74776	5.64862	5.88005	6.38692
BjuVaB06g005570	G2-like	5.58184	5.73319	6.45512	7.49605	7.43373	7.43616
BjuVaB07g003245	G2-like	7.26532	7.3601	6.95042	5.58184	5.58184	5.68146
BjuVaB07g003728	G2-like	5.79469	5.79961	6.05443	6.77551	6.56349	6.54222
BjuVaB08g001419	G2-like	7.64093	7.50236	7.94099	8.58828	8.6448	8.61842
BjuVaB08g001556	G2-like	5.68725	5.83085	6.23471	6.82636	7.01485	7.08949
BjuVaB08g002263	G2-like	7.73599	7.20071	6.66721	5.68192	5.58184	5.58184
BjuVaB08g002478	G2-like	5.58184	5.65752	5.77293	6.21545	6.07094	6.32174
BjuVaB08g005773	G2-like	6.63118	6.51716	6.2255	5.58184	5.64422	5.68146
BjuVaB01g000516	GATA	7.3898	7.09776	6.54202	6.19772	5.90358	5.83774
BjuVaB06g001481	GATA	6.35093	6.66526	6.66505	5.83086	6.03134	5.85106
BjuVaB06g000361	GATA	6.66325	5.86524	6.46118	7.32391	7.17616	7.13963
BjuVaB08g002969	GATA	5.83901	6.87445	6.99873	5.6762	6.00047	7.02619
BjuVaA01g002536	GeBP	5.58184	5.69671	6.18466	6.04406	6.60477	6.66743
BjuVaA01g002945	GeBP	6.23133	6.29665	6.73336	7.1419	7.16225	7.11253
BjuVaA01g003806	GeBP	5.58184	5.58184	6.27613	7.93006	7.54737	7.24593
BjuVaA01g000074	GeBP	8.03203	7.44008	6.31772	6.31791	5.65677	5.88256
BjuVaA02g004457	GeBP	6.15383	6.20169	6.04598	5.58184	5.64138	5.58184
BjuVaA03g001396	GeBP	5.83901	6.60954	7.44151	5.81045	5.8291	6.82058
BjuVaA03g000168	GeBP	9.52489	9.59949	8.24575	6.26266	6.425	6.35894
BjuVaA03g002877	GeBP	5.87071	7.43762	10.5758	5.81045	5.93225	9.53777
BjuVaA03g003661	GeBP	5.58184	6.71004	7.93496	5.58184	5.83769	7.36756
BjuVaA03g004365	GeBP	6.75523	6.71421	6.65396	5.69152	5.64138	5.907
BjuVaA03g005717	GeBP	7.03939	7.33887	6.99561	5.64525	5.70377	5.93783
BjuVaA03g006072	GeBP	6.53589	6.58547	6.49076	7.60312	7.1952	6.93266
BjuVaA03g006196	GeBP	8.70683	8.92862	8.19527	6.3483	6.13301	6.19541
BjuVaA04g002279	GeBP	6.5827	6.95487	7.81888	7.44546	8.31594	9.27531
BjuVaA05g000315	GeBP	5.92779	6.48295	7.37541	7.38225	7.63544	8.20656
BjuVaA05g003276	GeBP	5.79346	6.89987	7.61606	5.77923	6.0927	7.45085
BjuVaA06g001822	GeBP	5.67061	6.32311	6.84988	5.6762	5.64138	6.68814
BjuVaA06g000298	GeBP	7.30231	7.13887	6.94854	6.73199	6.34972	6.2435
BjuVaA06g000348	GeBP	7.08294	6.04932	6.26161	6.07036	5.91251	6.0536
BjuVaA06g003861	GeBP	6.47044	6.75646	7.63247	7.56049	7.23443	7.6189
BjuVaA06g003870	GeBP	6.03166	6.39241	7.64831	5.58184	5.70377	6.53817
BjuVaA06g004459	GeBP	5.7056	5.72393	5.70761	6.4609	6.21431	6.21507
BjuVaA06g000949	GeBP	5.73359	6.35891	5.81812	6.57559	6.68582	5.85106
BjuVaA07g003481	GeBP	5.58184	5.6575	5.88821	6.21978	6.31626	6.3446
BjuVaA07g000607	GeBP	6.29927	6.07588	6.01048	5.58184	5.58184	5.58184
BjuVaA08g003285	GeBP	6.72643	6.82891	7.13918	6.16352	6.10436	6.5369
BjuVaA08g000443	GeBP	9.59424	9.23921	9.01172	5.80907	5.74723	5.88256
BjuVaA08g000482	GeBP	7.14202	7.09267	6.87428	6.47578	6.23881	6.30073
BjuVaA09g003705	GeBP	8.07287	9.58192	9.54918	6.70714	6.90181	7.38719
BjuVaA09g006127	GeBP	8.91461	7.24866	5.91886	7.41277	6.21531	5.99052
BjuVaA10g002372	GeBP	5.58184	6.11566	6.33223	5.58184	5.58184	5.95271
BjuVaA10g002971	GeBP	6.2999	7.80752	7.43718	5.64862	5.64138	6.0276
BjuVaB01g001969	GeBP	7.72571	7.67974	7.10173	6.70415	6.9187	6.95307
BjuVaB01g002792	GeBP	5.64278	5.72393	6.83399	8.67961	8.7898	8.80201
BjuVaB01g003737	GeBP	5.58184	5.64826	6.05298	6.65126	6.58298	6.61834
BjuVaB01g006029	GeBP	9.2862	9.45855	9.35776	6.10481	6.57726	7.179
BjuVaB01g000085	GeBP	6.49415	6.0881	5.58184	5.6762	5.58184	5.80389
BjuVaB02g003922	GeBP	6.2386	6.86961	8.19804	8.0246	8.33048	8.87708
BjuVaB02g004702	GeBP	6.44432	6.50926	7.30803	7.33114	7.82143	7.431
BjuVaB03g003970	GeBP	5.58184	6.09686	6.20644	5.58184	5.58184	6.34492
BjuVaB03g004829	GeBP	5.58184	5.58184	5.94698	5.86591	6.35907	6.54039
BjuVaB04g000126	GeBP	5.73251	5.64826	6.51498	5.96144	6.351	6.27354
BjuVaB04g002534	GeBP	6.0428	5.90987	6.61168	7.6403	7.31825	8.00222
BjuVaB04g004464	GeBP	5.93369	6.59342	8.34569	6.28669	5.90657	7.79721
BjuVaB04g006628	GeBP	10.8618	12.1658	12.4806	9.64213	10.4352	10.9774
BjuVaB05g000608	GeBP	5.64465	5.64826	7.41123	5.58184	5.64138	5.73905
BjuVaB06g000181	GeBP	6.6761	6.96896	6.52083	6.66135	6.24432	6.08154
BjuVaB06g000189	GeBP	11.629	12.1185	10.5111	8.19875	6.91932	6.10541
BjuVaB06g003133	GeBP	5.58184	5.58184	5.68387	6.33948	6.24936	6.31295
BjuVaB06g000060	GeBP	5.79506	5.6575	6.77384	6.082	6.98775	7.73915
BjuVaB06g000067	GeBP	11.6884	12.0738	11.6697	10.0871	9.11049	9.41029
BjuVaB07g003684	GeBP	6.9212	7.06087	7.11816	8.12185	7.99512	7.98325
BjuVaB07g000005	GeBP	5.64465	5.58184	5.90823	7.28208	7.01396	6.97892
BjuVaB07g006318	GeBP	5.79226	5.72393	5.64912	6.95246	5.64138	5.96719
BjuVaB07g006319	GeBP	5.83929	6.28098	8.24866	5.58184	5.64138	6.0808
BjuVaB08g001109	GeBP	6.85501	6.86593	6.74093	5.64525	5.68974	5.68146
BjuVaB08g001110	GeBP	5.75143	5.64826	5.84698	6.67483	6.17191	6.27611
BjuVaB08g001670	GeBP	5.58184	5.58184	6.09785	7.00261	6.72722	6.4428
BjuVaB08g002718	GeBP	7.67545	6.90806	8.03896	9.29456	8.34791	8.43684
BjuVaB08g003351	GeBP	6.10463	6.87802	7.88521	5.7916	5.97623	7.26852
BjuVaB08g004435	GeBP	6.41608	6.85742	6.5679	5.90522	5.64138	5.78061
BjuVaB08g005988	GeBP	5.98297	6.00533	6.73023	6.95384	7.40422	7.70737
BjuVaB08g000720	GeBP	5.90011	5.73319	6.10144	6.28335	6.41101	6.42803
BjuVaB08g000721	GeBP	5.64278	5.58184	5.58184	6.59713	5.90869	5.75411
BjuVaA03g006125	GRAS	12.5292	11.6046	7.8253	6.20475	6.19266	6.04687
BjuVaA06g001163	GRAS	8.24559	8.20364	7.89136	5.85777	5.80861	5.83867
BjuVaA07g002341	GRAS	7.08647	6.54547	6.61794	7.65663	7.38975	7.12125
BjuVaA10g002156	GRAS	8.29922	7.49498	6.86991	7.14322	6.79158	6.85694
BjuVaB01g004268	GRAS	6.68702	5.79961	5.97877	5.92718	5.65677	6.0258
BjuVaB07g000324	GRAS	5.58184	5.58184	6.09731	6.63003	6.91806	6.63686
BjuVaA07g000630	GRF	6.2978	6.27406	5.84022	5.58184	5.58184	5.58184
BjuVaB03g003173	GRF	7.64509	6.91281	6.99812	6.65679	6.39006	6.56814
BjuVaB04g000995	GRF	5.94467	5.85829	6.5253	5.71204	5.68484	5.58184
BjuVaB05g000445	GRF	6.55564	6.06585	6.9205	6.15547	5.86407	5.80374
BjuVaA01g003944	HB-other	8.17299	7.99713	8.253	9.39041	9.3473	8.95473
BjuVaA01g000113	HD-ZIP	6.99579	7.61101	7.67514	8.22711	8.06274	7.94261
BjuVaA01g000207	HD-ZIP	7.23269	7.02955	6.72077	6.46821	6.0509	5.85308
BjuVaA02g000607	HD-ZIP	6.57163	6.40014	5.87736	5.74229	5.64422	5.58184
BjuVaA02g000862	HD-ZIP	5.9453	6.27247	5.69819	5.64525	5.58184	5.58184
BjuVaA05g000479	HD-ZIP	6.16425	6.45907	6.60039	5.86085	5.64138	6.57518
BjuVaA07g003569	HD-ZIP	6.2851	6.1092	6.3374	7.11409	6.97919	6.71734
BjuVaA08g003327	HD-ZIP	9.30318	9.72146	9.65447	11.0455	10.9044	10.9349
BjuVaA09g002177	HD-ZIP	7.16388	8.16774	9.57128	7.4039	7.03701	9.02776
BjuVaA09g002209	HD-ZIP	9.37522	9.38319	8.64124	7.69059	7.38164	6.95307
BjuVaA09g003064	HD-ZIP	7.3578	7.42016	6.98085	5.64862	5.58184	5.58184
BjuVaA10g002325	HD-ZIP	6.76587	6.6533	6.09819	5.87858	5.80906	5.71029
BjuVaB01g004960	HD-ZIP	6.53262	6.32698	6.2269	5.64525	5.79275	5.93235
BjuVaB02g001505	HD-ZIP	7.25791	8.0494	9.33576	6.74725	6.72353	8.82486
BjuVaB03g000275	HD-ZIP	6.05264	6.43876	6.71826	5.95733	5.93235	5.90906
BjuVaB04g001822	HD-ZIP	6.05696	5.9877	6.7346	7.78871	7.54592	7.56963
BjuVaB04g005387	HD-ZIP	9.80704	9.72589	9.0342	8.23806	7.80495	7.71687
BjuVaB04g005672	HD-ZIP	7.23349	7.08753	7.33553	8.4904	8.39709	8.21676
BjuVaB06g001661	HD-ZIP	6.18078	5.58184	6.65522	5.58184	5.58184	6.63403
BjuVaB06g002695	HD-ZIP	6.14397	7.32957	8.7316	6.24625	6.23136	8.34159
BjuVaB07g002342	HD-ZIP	6.00857	5.58184	5.80787	6.17437	6.09703	6.02014
BjuVaB07g004123	HD-ZIP	8.23798	8.64547	8.9301	7.17298	7.79964	8.15742
BjuVaB08g001919	HD-ZIP	9.1006	8.94223	8.46132	7.2604	7.20721	7.12707
BjuVaB08g003358	HD-ZIP	5.66969	5.6757	6.12331	6.90689	6.92009	6.83258
BjuVaB01g003520	HRT-like	6.13368	6.4829	6.59621	5.58184	5.58184	5.58184
BjuVaB03g005709	HRT-like	5.58184	5.58184	5.89654	6.34238	6.38244	6.5053
BjuVaB08g002809	HRT-like	8.4092	8.55573	8.2145	5.76815	5.58184	5.58184
BjuVaA03g002617	HSF	7.22898	7.15933	7.27513	8.38279	8.29065	8.06803
BjuVaA03g004526	HSF	5.58184	5.58184	6.2238	7.07914	6.87389	7.05013
BjuVaA03g004623	HSF	6.22347	6.16797	6.42396	7.49298	7.337	7.43408
BjuVaA03g000870	HSF	5.58184	5.58184	6.18472	7.6082	7.72269	7.86544
BjuVaA03g000872	HSF	5.58184	5.58184	5.81493	6.17616	6.096	6.04687
BjuVaA06g002501	HSF	6.719	6.88426	6.81085	5.74533	5.67	6.08154
BjuVaA07g003510	HSF	5.58184	5.77908	5.97914	6.84411	6.76296	6.82266
BjuVaA08g001131	HSF	5.58184	5.6757	5.81493	6.26955	6.33018	6.59353
BjuVaA08g001435	HSF	6.95307	6.59606	6.83198	8.07519	7.67465	7.60053
BjuVaA09g001976	HSF	5.58184	5.65752	6.14054	7.13735	7.15491	7.03615
BjuVaB01g001760	HSF	5.58184	5.73319	6.84399	8.55404	8.44152	8.31852
BjuVaB01g002886	HSF	5.81972	6.00095	6.4002	6.629	6.75687	6.95307
BjuVaB01g003166	HSF	6.80408	7.09338	7.61447	8.83589	8.77207	9.05349
BjuVaB01g005681	HSF	5.64465	5.58184	6.08448	6.87567	6.74185	6.45764
BjuVaB01g006519	HSF	5.58184	5.58184	6.0213	7.02572	6.91246	6.62766
BjuVaB01g006673	HSF	5.66969	5.58184	6.52714	8.18381	7.98441	7.96035
BjuVaB02g001573	HSF	6.41506	6.74705	6.79341	5.64862	5.58184	5.85308
BjuVaB03g002595	HSF	6.44178	6.25871	6.32852	5.78591	5.85908	6.0066
BjuVaB04g002371	HSF	5.68725	5.6575	6.42786	7.45266	7.5617	7.54477
BjuVaB04g004954	HSF	6.20328	5.84516	6.68091	8.99037	8.45288	7.93186
BjuVaB05g002226	HSF	5.58184	5.65752	6.14652	7.41974	7.24019	7.12373
BjuVaB05g002917	HSF	8.38396	8.24099	8.08924	5.80701	5.58184	5.68146
BjuVaB05g004347	HSF	5.58184	5.73319	6.73088	7.95495	8.11519	8.21065
BjuVaB06g000141	HSF	7.19236	7.25507	7.48624	7.96133	8.33943	8.25128
BjuVaB06g005927	HSF	6.31279	6.20837	6.35233	5.64525	5.72955	5.96203
BjuVaB06g006079	HSF	5.70591	5.65752	6.03369	7.15899	6.69459	6.93837
BjuVaB08g004579	HSF	5.73064	5.58184	5.70761	7.18556	6.87045	6.69494
BjuVaB08g004882	HSF	5.87071	5.76443	6.56063	8.19159	7.84747	7.39869
BjuVaA02g003254	LBD	6.35234	6.6239	6.53915	5.64862	5.58184	5.58184
BjuVaA09g005799	LBD	6.51778	6.81203	6.66673	6.07444	6.06559	6.27492
BjuVaB01g001894	LBD	5.73155	5.58184	5.68387	6.76867	6.07679	6.18541
BjuVaB01g005385	LBD	5.58184	5.58184	5.96215	6.78903	6.70611	6.73572
BjuVaB01g007474	LBD	6.81465	6.88541	7.26091	6.0852	6.12919	6.34336
BjuVaB02g000131	LBD	6.39845	6.06332	6.14409	6.92719	6.75319	6.4017
BjuVaB03g001734	LBD	5.73251	5.58184	6.65946	5.92947	6.71738	7.79243
BjuVaB08g004411	LBD	5.79346	6.42072	6.80363	5.58184	5.65677	5.68146
BjuVaA02g003779	LSD	7.4164	7.67387	7.49072	5.74229	5.77301	5.78454
BjuVaA09g006151	LSD	6.76847	6.73755	6.65863	5.58184	5.71632	5.72261
BjuVaB05g003429	LSD	5.94401	5.92085	6.9126	8.73023	8.61172	8.51809
BjuVaA02g002855	MIKCMADS	5.70591	5.95739	6.49845	7.95961	8.01624	7.93428
BjuVaA02g004795	MIKCMADS	5.70591	5.68876	6.08158	7.03972	7.13268	7.19321
BjuVaA02g004796	MIKCMADS	5.58184	5.58184	5.7969	6.11643	6.39299	6.58907
BjuVaA03g002117	MIKCMADS	6.38495	6.04148	6.89887	8.73079	8.84517	8.92803
BjuVaA03g002376	MIKCMADS	5.58184	5.58184	5.89654	7.0981	6.68374	6.48041
BjuVaA03g002385	MIKCMADS	7.64029	7.74828	7.28988	6.45337	6.32551	6.41045
BjuVaA03g003155	MIKCMADS	6.10483	6.2607	6.48115	6.77957	6.77481	6.88556
BjuVaA03g004394	MIKCMADS	5.85681	5.65752	5.72134	6.56088	6.32246	6.29944
BjuVaA03g000668	MIKCMADS	8.45232	8.13844	7.78706	6.67071	6.59548	6.47144
BjuVaA04g000539	MIKCMADS	7.08283	6.80885	6.57866	5.83779	5.88354	5.86288
BjuVaA07g002470	MIKCMADS	8.35064	8.76173	8.87375	7.88093	7.53995	7.67674
BjuVaA08g002111	MIKCMADS	6.46586	6.7999	6.47973	5.64525	5.58184	5.71029
BjuVaA08g002621	MIKCMADS	9.9107	9.18275	8.23337	8.73075	7.87233	7.40042
BjuVaA09g001240	MIKCMADS	5.64278	5.7327	6.85715	8.67038	8.67725	8.50073
BjuVaA09g004800	MIKCMADS	6.00342	6.34039	7.16927	7.94335	8.14654	8.32257
BjuVaA09g004893	MIKCMADS	7.10438	7.38939	6.7906	5.93675	5.92843	5.89478
BjuVaA10g002687	MIKCMADS	7.43911	7.35482	7.01944	6.64224	6.45757	6.17722
BjuVaA10g000332	MIKCMADS	8.1934	8.22361	8.05287	7.3213	7.23505	7.2261
BjuVaB01g004622	MIKCMADS	7.64344	8.08334	7.79107	6.57426	6.71821	6.8182
BjuVaB03g000717	MIKCMADS	8.55152	8.45709	7.97764	7.3174	7.17455	7.02041
BjuVaB05g000322	MIKCMADS	8.08338	8.27232	9.54132	7.28515	6.86829	6.80844
BjuVaB05g005535	MIKCMADS	9.53629	9.32421	8.83717	7.84485	7.98035	7.85305
BjuVaB06g001307	MIKCMADS	9.73445	9.43065	7.99805	6.1467	5.98252	5.58184
BjuVaB06g001308	MIKCMADS	8.36598	7.81667	7.19756	7.0593	7.15805	6.71152
BjuVaB06g000288	MIKCMADS	5.58184	6.04325	6.58094	5.58184	5.58184	6.08963
BjuVaB06g008546	MIKCMADS	5.64465	5.6575	6.20556	7.21972	7.38207	7.27787
BjuVaB08g002086	MIKCMADS	8.80907	7.618	7.05052	10.043	8.73998	7.18204
BjuVaB08g003892	MIKCMADS	7.53578	7.86934	7.90078	6.43487	6.40847	6.54852
BjuVaA01g000140	M-typeMADS	5.58184	7.95464	7.91178	5.76772	6.63451	7.97708
BjuVaA03g000298	M-typeMADS	6.22223	6.6307	6.39547	5.58184	5.58184	5.58184
BjuVaA03g000299	M-typeMADS	6.61687	6.98655	7.00079	5.58184	5.58184	5.58184
BjuVaA04g002153	M-typeMADS	5.7959	5.84806	5.77489	6.20827	6.54682	6.1596
BjuVaA07g000490	M-typeMADS	6.43803	6.64142	6.31079	5.58184	5.64138	5.58184
BjuVaA10g002878	M-typeMADS	6.08352	6.24845	7.47554	9.81747	10.0575	9.62358
BjuVaA10g002920	M-typeMADS	8.84767	7.30803	7.26551	11.8773	11.2549	9.72975
BjuVaA10g003053	M-typeMADS	5.76873	5.64826	5.89975	8.47719	7.93136	7.02417
BjuVaA10g000905	M-typeMADS	5.85601	5.58184	5.58184	5.91856	6.16569	5.77235
BjuVaB01g003601	M-typeMADS	5.58184	5.58184	5.95935	6.41628	6.41336	6.77786
BjuVaB02g004495	M-typeMADS	5.58184	5.58184	5.83178	6.2713	6.15821	6.1958
BjuVaB05g005253	M-typeMADS	6.56484	6.04932	5.58184	6.69494	6.51439	6.31127
BjuVaA01g002474	MYB	6.33372	6.41849	7.06372	8.9563	8.85467	8.89211
BjuVaA02g002025	MYB	6.63429	6.83036	6.63009	5.58184	5.58184	5.58184
BjuVaA02g003802	MYB	6.63105	6.74726	6.82221	7.65416	7.49935	7.52908
BjuVaA02g000977	MYB	6.70347	6.68879	7.11336	7.7431	7.78236	7.79185
BjuVaA03g002443	MYB	6.09116	7.07262	7.32398	6.88033	7.2276	7.26067
BjuVaA03g003393	MYB	6.0561	6.20158	6.53517	7.35473	7.33761	7.47926
BjuVaA03g004061	MYB	6.55858	6.46541	6.37646	5.58184	5.58184	5.58184
BjuVaA04g002450	MYB	6.48366	6.30638	6.3002	5.58184	5.58184	5.58184
BjuVaA05g003383	MYB	5.66969	6.26824	6.72654	6.23349	6.39029	6.68526
BjuVaA05g003470	MYB	5.58184	5.58184	5.81493	6.32687	6.3275	6.25879
BjuVaA06g001006	MYB	7.17405	7.59403	7.5217	8.61524	8.80707	8.68898
BjuVaA06g003755	MYB	5.58184	6.47567	8.27125	5.64862	5.58184	7.86041
BjuVaA06g000613	MYB	8.42077	10.0536	9.93129	6.02367	6.00987	6.48542
BjuVaA07g001451	MYB	6.3526	6.76476	7.56965	7.72689	6.98627	7.07454
BjuVaA07g001600	MYB	5.73251	5.58184	6.10764	7.18811	7.28783	7.27942
BjuVaA07g001750	MYB	6.53423	6.45858	6.32709	5.58184	5.65677	5.58184
BjuVaA08g000007	MYB	5.58184	5.58184	5.83246	6.21916	6.0937	6.0468
BjuVaA09g005797	MYB	5.98134	5.78831	6.0129	6.39622	6.43425	6.64506
BjuVaA09g000746	MYB	5.58184	5.58184	5.79575	6.20228	6.3732	6.14366
BjuVaB01g000273	MYB	5.64278	6.03656	7.80869	5.58184	5.58184	6.74269
BjuVaB01g004461	MYB	6.68424	6.21242	7.12039	6.11453	5.95256	6.10074
BjuVaB02g000695	MYB	5.75847	7.26738	8.72634	5.58184	6.31504	8.11623
BjuVaB03g006963	MYB	5.58184	5.58184	5.88406	6.29356	6.27931	6.34606
BjuVaB03g000822	MYB	6.02867	6.42411	7.92431	5.88215	5.77186	7.63812
BjuVaB04g001949	MYB	6.57053	6.1768	5.80403	6.01307	5.58184	5.58184
BjuVaB04g004466	MYB	5.66969	7.00413	8.07337	5.65267	6.15982	7.91903
BjuVaB04g005135	MYB	5.81864	5.90607	6.77876	7.97165	8.2979	7.65758
BjuVaB04g006131	MYB	6.33993	6.31815	6.06108	5.58184	5.58184	5.58184
BjuVaB05g002174	MYB	5.58184	5.58184	5.58184	6.29502	5.91251	5.87983
BjuVaB05g004100	MYB	6.45134	6.45703	6.62189	5.89114	5.74929	5.97262
BjuVaB06g000023	MYB	7.60381	8.0325	8.16362	8.68698	8.98935	8.89914
BjuVaB06g003443	MYB	6.47669	6.74879	6.55393	5.80848	5.94569	6.23163
BjuVaB06g004171	MYB	5.77834	5.64826	6.27262	7.74029	7.82803	7.60104
BjuVaB06g004437	MYB	5.81262	6.29934	7.38374	5.58184	5.77871	6.99988
BjuVaB07g006573	MYB	5.98627	5.9409	6.41131	7.30776	7.21252	7.33416
BjuVaB08g001751	MYB	13.1435	13.9539	13.8499	10.256	10.4924	10.7086
BjuVaB08g003159	MYB	6.34935	6.36195	5.75116	5.58184	5.64422	5.58184
BjuVaA02g002817	MYBrelated	5.75674	5.7826	6.52182	7.6185	7.68103	7.50372
BjuVaA02g003394	MYBrelated	5.66969	5.64826	6.40565	7.36521	7.70397	7.56282
BjuVaA02g004179	MYBrelated	7.17582	7.02448	6.36097	6.11676	6.06805	5.77235
BjuVaA02g004571	MYBrelated	6.92168	6.93942	6.72066	6.29919	6.1603	6.19929
BjuVaA03g001316	MYBrelated	6.54444	6.45962	6.48914	5.74703	5.97623	6.26973
BjuVaA03g001915	MYBrelated	6.89384	6.49576	7.11119	6.1685	6.04759	6.93363
BjuVaA03g002411	MYBrelated	5.66797	5.8275	6.13021	6.71961	6.5994	6.83169
BjuVaA03g003624	MYBrelated	9.78905	9.6881	9.47639	8.2022	8.49906	8.54397
BjuVaA03g004458	MYBrelated	6.47815	6.212	5.87491	6.86493	7.33617	6.82173
BjuVaA03g005774	MYBrelated	5.58184	5.58184	5.65405	6.13788	6.04309	6.204
BjuVaA04g003364	MYBrelated	5.67061	5.73319	5.97299	6.37631	6.83168	7.1657
BjuVaA05g000141	MYBrelated	5.58184	5.58184	6.15812	6.91727	6.88431	7.17757
BjuVaA05g002783	MYBrelated	7.29931	7.2977	8.16311	9.37715	9.50313	9.51603
BjuVaA05g002958	MYBrelated	5.73064	5.83085	6.86798	8.84758	8.65732	8.53272
BjuVaA05g003520	MYBrelated	8.83859	8.54814	8.13966	7.63608	7.766	8.03748
BjuVaA05g003794	MYBrelated	5.58184	5.72393	7.1267	8.05029	8.45567	9.10646
BjuVaA06g001693	MYBrelated	7.57976	7.51078	7.21303	5.79002	5.58184	5.85106
BjuVaA06g003135	MYBrelated	6.04608	6.28221	6.66507	6.93018	7.02268	7.57976
BjuVaA06g004490	MYBrelated	6.59605	6.84573	6.16515	6.45141	7.60804	7.29698
BjuVaA06g000053	MYBrelated	9.51227	10.2429	9.59214	7.62549	8.42193	8.52392
BjuVaA07g003622	MYBrelated	7.65175	8.34306	8.11521	8.67772	9.17521	9.66575
BjuVaA08g002349	MYBrelated	5.58184	5.58184	6.20066	7.27726	7.25126	7.10921
BjuVaA09g002108	MYBrelated	5.58184	5.58184	5.75792	6.09081	6.24633	6.40221
BjuVaA09g004222	MYBrelated	7.48112	7.74911	8.08322	5.68192	5.86545	6.55324
BjuVaA09g000426	MYBrelated	6.22481	6.1259	6.59434	7.16807	7.25524	7.43199
BjuVaA09g006419	MYBrelated	5.58184	5.65752	6.49056	8.4077	8.41318	8.34793
BjuVaA10g000019	MYBrelated	5.64465	5.64826	6.03056	6.56347	6.63603	6.57019
BjuVaB01g001013	MYBrelated	6.27242	6.01455	5.9229	5.58184	5.58184	5.58184
BjuVaB01g001233	MYBrelated	8.69847	9.23166	9.99324	10.4902	10.6098	10.9245
BjuVaB01g002247	MYBrelated	6.78218	6.66211	6.66251	5.8047	5.78959	5.92099
BjuVaB01g000848	MYBrelated	9.41924	9.85895	10.2191	7.66702	7.94267	8.96424
BjuVaB02g003477	MYBrelated	7.09556	6.94968	6.41158	6.72416	6.15938	6.2435
BjuVaB03g002168	MYBrelated	6.29219	6.2726	6.66828	7.4964	7.37821	7.37578
BjuVaB03g006380	MYBrelated	6.50067	6.47151	7.21327	7.7602	7.63615	7.96202
BjuVaB04g005170	MYBrelated	7.10257	7.26391	7.38426	8.15809	8.08984	8.19276
BjuVaB04g006580	MYBrelated	5.66969	5.6575	6.09373	6.53411	6.36814	7.04555
BjuVaB05g004127	MYBrelated	6.73919	6.72938	7.02453	7.54681	7.66174	7.80047
BjuVaB06g001397	MYBrelated	6.47935	6.14529	6.03187	6.76175	7.18243	6.89776
BjuVaB06g002493	MYBrelated	11.2792	9.94143	9.84452	8.37399	7.68716	7.61592
BjuVaB06g004758	MYBrelated	5.58184	6.23433	6.24716	5.58184	5.64138	6.32456
BjuVaB06g000818	MYBrelated	5.58184	5.58184	5.91001	6.14405	6.19055	6.16352
BjuVaB07g003082	MYBrelated	7.52726	7.86503	7.72273	6.59803	6.66724	6.99856
BjuVaB07g005367	MYBrelated	6.62711	6.52938	6.63414	5.92823	6.13892	6.3747
BjuVaB08g001262	MYBrelated	5.76815	7.0602	6.92823	5.6762	5.96094	6.57436
BjuVaB08g003054	MYBrelated	8.86722	8.55277	8.74037	7.65261	7.49053	7.65558
BjuVaB08g003399	MYBrelated	6.27781	6.00456	5.89083	5.58184	5.77871	5.68146
BjuVaB08g005720	MYBrelated	5.58184	5.80361	5.96383	6.22565	6.11632	6.21982
BjuVaB08g005929	MYBrelated	5.58184	5.58184	6.10745	6.61734	6.71185	6.66004
BjuVaB08g005930	MYBrelated	9.91973	9.90245	9.51863	8.04418	8.08264	8.0049
BjuVaB08g000996	MYBrelated	8.66736	8.51636	8.27414	7.14262	7.04191	7.32112
BjuVaA01g000178	NAC	5.64465	5.58184	5.85164	6.20254	6.68558	6.70565
BjuVaA01g002184	NAC	6.39422	6.41555	6.02809	5.58184	5.58184	5.58184
BjuVaA01g003290	NAC	7.9065	7.70176	7.41263	5.64862	5.58184	5.58184
BjuVaA01g004186	NAC	5.92802	6.11591	6.45573	6.82041	6.82747	6.71933
BjuVaA01g004513	NAC	6.54558	6.83002	7.31373	7.72821	8.06063	8.17637
BjuVaA02g001168	NAC	6.67201	6.67231	6.40084	5.58184	5.58184	5.68146
BjuVaA02g001283	NAC	7.32129	7.68568	6.92751	5.85776	6.00743	5.98212
BjuVaA02g002218	NAC	6.71739	6.93207	6.61594	5.64862	5.58184	5.58184
BjuVaA02g002503	NAC	5.85782	6.89651	8.4046	5.76583	6.09991	8.28423
BjuVaA02g000280	NAC	7.05494	7.72701	6.61865	7.98213	9.90792	8.68571
BjuVaA02g004897	NAC	8.02485	8.2996	8.38201	9.30828	9.26669	9.2642
BjuVaA03g002947	NAC	7.25401	6.87964	6.69487	6.22983	6.12611	5.97851
BjuVaA03g003698	NAC	9.27457	8.32868	7.39885	7.03858	5.95649	5.98331
BjuVaA03g004073	NAC	5.68725	5.75139	5.81812	6.87609	6.60415	6.53246
BjuVaA03g004436	NAC	6.31032	7.26482	8.27691	6.20432	6.38956	7.47696
BjuVaA03g000802	NAC	6.79067	6.86638	6.60672	5.96605	5.98489	6.15678
BjuVaA04g001285	NAC	5.58184	5.58184	6.30676	7.61545	7.6129	7.71427
BjuVaA04g001446	NAC	5.73155	6.94035	6.95744	5.92823	5.96722	6.23718
BjuVaA04g002225	NAC	7.18901	7.38418	7.57576	8.63901	8.70174	8.38108
BjuVaA04g002512	NAC	6.79364	7.00215	7.68395	8.02151	8.45385	8.51727
BjuVaA04g000721	NAC	7.59275	7.41052	6.97454	5.83832	5.92843	6.1478
BjuVaA05g001129	NAC	6.20627	7.07348	7.57287	6.05375	6.12047	6.89422
BjuVaA05g001345	NAC	5.58184	5.58184	6.02062	7.03193	7.01999	7.01908
BjuVaA05g002220	NAC	5.64465	5.58184	6.13503	7.12758	7.10468	7.15608
BjuVaA06g001415	NAC	6.88755	6.90742	6.96833	5.64525	5.58184	5.58184
BjuVaA06g000179	NAC	8.50429	8.75987	8.15902	5.83157	5.58184	5.71029
BjuVaA06g000304	NAC	8.35194	9.29816	8.98375	7.10914	7.14315	7.12354
BjuVaA06g000913	NAC	5.64465	5.64826	5.83178	6.38612	6.22203	6.27522
BjuVaA07g001159	NAC	6.47219	6.45222	6.11414	5.78589	5.73412	6.02014
BjuVaA07g002778	NAC	5.73078	7.78951	9.01257	5.64525	5.72955	7.59836
BjuVaA07g000495	NAC	5.81965	6.77615	6.74525	5.73962	6.03968	6.25471
BjuVaA07g000724	NAC	5.58184	5.58184	6.54581	7.74445	7.69116	7.81039
BjuVaA07g000738	NAC	5.58184	5.58184	6.12083	7.1816	7.13864	7.03192
BjuVaA08g002089	NAC	6.16243	6.24771	6.48284	7.27699	7.31075	7.32
BjuVaA08g000021	NAC	6.5317	5.90226	6.23495	6.84063	6.9026	7.06684
BjuVaA08g002425	NAC	7.43882	7.40023	8.2413	9.80153	9.86534	9.85827
BjuVaA08g002564	NAC	5.73064	6.06587	6.44345	5.83666	5.58184	6.19144
BjuVaA08g000006	NAC	5.58184	5.58184	5.99654	6.96439	6.93439	6.68326
BjuVaA09g006316	NAC	5.64278	5.65752	6.1122	6.82193	6.94479	6.97196
BjuVaA09g000743	NAC	5.73078	5.58184	5.80833	6.85543	6.82185	6.91574
BjuVaA10g001829	NAC	8.14614	8.3045	7.75174	5.58184	5.64422	5.58184
BjuVaA10g002743	NAC	6.90867	6.66058	6.50005	6.07216	6.12122	6.38523
BjuVaA10g003291	NAC	7.5052	7.59104	7.21728	6.2334	6.25588	6.28057
BjuVaA10g000517	NAC	8.0273	8.08054	8.10648	6.97134	6.90125	6.91901
BjuVaB01g001390	NAC	6.54011	6.777	7.38358	6.37098	6.33501	6.29774
BjuVaB01g001680	NAC	6.37722	6.48045	6.38647	5.74533	5.58184	5.72261
BjuVaB01g005581	NAC	6.62288	6.829	7.1004	5.58184	5.58184	5.58184
BjuVaB01g005893	NAC	6.17358	6.09331	6.2902	6.52166	6.8352	6.86125
BjuVaB01g006829	NAC	5.58184	5.58184	6.25981	6.81863	7.40158	7.3782
BjuVaB01g007259	NAC	6.73208	6.94874	8.46852	6.23486	6.13356	7.73141
BjuVaB01g000094	NAC	5.77662	5.6575	7.30477	9.57649	9.44196	9.44486
BjuVaB03g001964	NAC	9.84053	9.52361	9.12815	7.99677	7.95953	7.74124
BjuVaB03g003915	NAC	6.60422	6.39875	6.7038	7.2808	7.34506	7.37348
BjuVaB03g003962	NAC	6.6627	6.74631	6.54288	5.85332	6.0826	6.40552
BjuVaB03g004351	NAC	6.96544	6.83863	6.57905	6.29925	6.11364	6.16156
BjuVaB03g000629	NAC	7.00567	7.12445	6.81171	6.69837	6.26528	6.3344
BjuVaB03g006962	NAC	5.58184	5.58184	5.87969	6.44092	6.38162	6.22212
BjuVaB04g001844	NAC	5.67061	7.51024	9.07392	5.7487	6.07454	8.46966
BjuVaB04g005393	NAC	6.39781	6.15836	6.75346	6.9373	6.93148	7.10132
BjuVaB05g001067	NAC	6.39555	6.5414	6.63774	7.42784	7.1151	7.21008
BjuVaB05g001748	NAC	5.80526	5.82127	6.21582	6.74385	6.74629	6.82379
BjuVaB06g003729	NAC	8.1655	8.33849	8.22211	6.92688	7.35336	7.67322
BjuVaB06g003888	NAC	7.16964	7.01501	7.3555	7.86539	7.99839	7.89595
BjuVaB06g004776	NAC	6.6072	6.47834	6.45242	5.58184	5.58184	5.58184
BjuVaB06g007570	NAC	5.58184	5.58184	5.91856	6.76467	6.64367	6.61284
BjuVaB06g000782	NAC	6.2763	6.23418	6.8953	8.43283	8.31193	8.14619
BjuVaB07g001192	NAC	6.09751	6.25526	6.3447	5.77628	5.65677	5.90336
BjuVaB07g001805	NAC	6.26658	6.16092	5.9229	5.65267	5.58184	5.58184
BjuVaB07g004235	NAC	6.1704	6.36646	7.14761	8.33425	8.29303	8.48054
BjuVaB07g004965	NAC	5.81133	5.68876	6.04598	6.25996	6.59025	6.66423
BjuVaB07g000626	NAC	7.17659	7.23955	6.9968	5.65267	5.58184	5.58184
BjuVaB07g006840	NAC	8.00514	8.18073	8.09972	6.92714	6.94036	7.11636
BjuVaB08g001575	NAC	5.98874	6.13781	6.10934	5.58184	5.58184	5.58184
BjuVaB08g003865	NAC	6.0749	6.32713	6.73966	6.76708	7.05361	7.19046
BjuVaA01g003743	NF-YA	5.58184	5.58184	5.88369	7.05899	6.80054	6.79085
BjuVaA02g003325	NF-YA	6.48983	6.35021	6.73939	7.25771	7.21247	7.13769
BjuVaA09g006084	NF-YA	5.58184	5.58184	5.89907	6.5743	6.28492	6.45113
BjuVaA10g002978	NF-YA	6.10503	5.77908	6.3341	6.16332	6.59686	7.199
BjuVaB03g000564	NF-YA	6.30354	6.28267	6.39725	7.12684	7.03772	6.99706
BjuVaB07g003100	NF-YA	5.58184	5.58184	5.90324	6.50794	6.37344	6.49885
BjuVaB07g005406	NF-YA	7.56918	7.39449	7.59181	8.76813	8.73522	8.54045
BjuVaA06g004115	NF-YB	5.64278	5.64826	6.04613	6.98207	6.98614	7.02847
BjuVaA07g001498	NF-YB	5.79346	7.39881	9.9265	5.86591	6.05715	9.09748
BjuVaA09g004072	NF-YB	5.73064	6.56067	8.82573	5.81045	5.75416	7.3806
BjuVaB02g003502	NF-YB	5.70591	6.9937	8.5401	5.74703	5.80118	8.03808
BjuVaB07g003998	NF-YB	5.70591	6.64049	8.94249	5.80907	6.02066	8.1806
BjuVaA02g000659	Nin-like	5.95192	5.58184	5.79575	6.57094	6.54934	6.40231
BjuVaA02g000660	Nin-like	5.58184	5.58184	5.68387	6.26757	6.19932	6.15678
BjuVaA04g003205	Nin-like	8.73472	7.92938	7.13245	7.03455	5.91163	5.85106
BjuVaA08g001067	Nin-like	5.58184	5.58184	6.00269	6.8339	6.88585	6.98381
BjuVaB04g001378	Nin-like	5.58184	5.58184	5.77983	6.32544	6.05723	5.8249
BjuVaB04g005100	Nin-like	5.58184	5.68873	6.03056	6.85389	6.94321	6.90608
BjuVaB07g004818	Nin-like	5.81864	5.83084	6.19549	6.64757	6.48476	6.49366
BjuVaA01g000168	RAV	7.91905	7.98775	7.82216	7.1899	6.9741	7.00115
BjuVaA08g002674	RAV	6.1662	5.80649	6.16694	7.04168	6.78777	6.25033
BjuVaA01g001226	S1Fa-like	6.01756	6.17968	7.77366	5.80152	5.64138	7.11018
BjuVaA01g003969	S1Fa-like	5.75143	5.58184	5.95935	6.6541	6.57412	6.64121
BjuVaA01g004127	S1Fa-like	6.39244	6.6909	6.59081	5.82914	5.87888	5.67272
BjuVaA01g000715	S1Fa-like	5.64465	5.58184	5.81493	7.11833	6.55828	6.19415
BjuVaA01g000959	S1Fa-like	7.45396	9.18489	11.0584	7.24887	7.70082	9.64185
BjuVaA02g001308	S1Fa-like	7.85261	8.26734	9.04994	9.22602	9.09407	9.48903
BjuVaA02g001316	S1Fa-like	6.44983	6.02924	6.42983	7.47069	7.4481	7.49136
BjuVaA02g001368	S1Fa-like	6.71434	6.91206	6.74625	6.16804	6.15341	6.40221
BjuVaA02g001797	S1Fa-like	6.72694	6.23418	6.03543	5.83157	5.95886	6.10339
BjuVaA02g001800	S1Fa-like	6.77236	6.96286	6.60226	5.64525	5.83542	5.85106
BjuVaA02g001924	S1Fa-like	8.18583	7.60513	7.11956	5.91612	5.79051	6.49047
BjuVaA02g003355	S1Fa-like	5.64278	6.79106	6.92799	5.77154	6.04641	6.41734
BjuVaA02g004206	S1Fa-like	7.64359	7.44455	7.40648	6.61749	6.66007	7.11253
BjuVaA02g000093	S1Fa-like	6.21207	6.45623	6.26407	5.58184	5.70377	5.58184
BjuVaA03g001958	S1Fa-like	6.82713	6.94972	6.83703	6.27996	6.10594	6.13158
BjuVaA03g002470	S1Fa-like	6.23718	6.82282	6.7362	6.02991	5.89108	5.845
BjuVaA03g004709	S1Fa-like	11.9337	10.4833	8.10222	9.20018	8.3141	7.06473
BjuVaA03g005158	S1Fa-like	8.21468	8.1533	8.19872	7.45993	6.90469	6.56744
BjuVaA03g005266	S1Fa-like	6.70693	7.09288	7.22548	5.85445	5.7659	6.28267
BjuVaA03g005365	S1Fa-like	7.44502	7.67045	7.04191	6.01963	6.02982	5.98555
BjuVaA03g005837	S1Fa-like	5.66969	5.58184	6.27728	7.28454	7.30644	7.39991
BjuVaA03g000009	S1Fa-like	7.43531	7.39692	7.51365	8.5831	8.38947	8.23125
BjuVaA04g002969	S1Fa-like	7.25567	7.27234	7.37956	8.23642	8.51905	8.28139
BjuVaA04g000417	S1Fa-like	7.62864	8.30374	7.84191	5.58184	5.58184	5.67272
BjuVaA05g002066	S1Fa-like	5.67061	5.6575	6.01845	7.00484	6.88375	6.65034
BjuVaA06g003326	S1Fa-like	6.88188	6.86979	6.63559	5.90182	6.12437	5.93736
BjuVaA07g002067	S1Fa-like	7.28164	6.94337	7.10655	6.42258	6.81038	7.02169
BjuVaA07g002080	S1Fa-like	7.34245	7.09326	7.00694	5.68192	5.74494	5.58184
BjuVaA07g000403	S1Fa-like	7.02741	7.37687	6.71853	6.06159	6.08815	6.03605
BjuVaA08g001032	S1Fa-like	5.58184	5.65752	6.20519	7.22781	7.22521	7.25766
BjuVaA08g001481	S1Fa-like	7.18802	6.97832	6.95442	8.13295	8.02761	7.94953
BjuVaA08g002347	S1Fa-like	5.82968	5.58184	6.31825	8.80854	7.75654	7.31604
BjuVaA08g002866	S1Fa-like	6.29907	6.09743	5.58184	5.58184	5.58184	5.80991
BjuVaA08g003296	S1Fa-like	7.85105	7.49289	6.65089	5.8901	5.58184	5.58184
BjuVaA09g001327	S1Fa-like	5.95855	6.2969	6.16652	5.71609	5.58184	6.71298
BjuVaA09g004481	S1Fa-like	7.16843	6.65393	6.37998	6.19117	6.05895	6.07608
BjuVaA09g000472	S1Fa-like	6.25411	6.43377	6.45104	6.98922	6.96907	6.93077
BjuVaA09g006317	S1Fa-like	5.66797	5.58184	5.90324	6.36441	6.40902	6.2503
BjuVaA10g002332	S1Fa-like	7.38383	7.25652	7.18518	6.04037	5.89862	5.94451
BjuVaB01g001246	S1Fa-like	7.04517	7.08826	7.29967	5.58184	5.9687	6.00729
BjuVaB01g001310	S1Fa-like	8.66674	8.45104	8.30438	7.35813	7.51404	7.39881
BjuVaB01g001687	S1Fa-like	8.36246	7.85315	7.61449	7.05211	6.8649	7.22455
BjuVaB01g003543	S1Fa-like	8.35039	9.02116	9.63779	6.80072	7.33064	7.70955
BjuVaB01g003544	S1Fa-like	8.42614	9.58724	10.5083	7.50927	8.00443	9.37896
BjuVaB01g000881	S1Fa-like	8.54212	10.3847	12.2291	7.44896	8.18652	9.09015
BjuVaB02g001017	S1Fa-like	6.0202	6.22622	6.30716	5.68192	5.64138	5.58184
BjuVaB02g003745	S1Fa-like	7.27189	7.50313	7.5489	8.63395	8.63656	8.63017
BjuVaB02g003850	S1Fa-like	5.58184	5.58184	5.58184	6.3727	6.26668	6.04349
BjuVaB03g001327	S1Fa-like	7.06762	6.97177	7.43028	8.40591	8.17865	8.23426
BjuVaB03g000021	S1Fa-like	6.84093	6.63222	6.82068	5.8047	5.86769	5.83867
BjuVaB03g002239	S1Fa-like	6.33886	6.19417	6.34989	7.15267	6.68958	6.70811
BjuVaB03g002975	S1Fa-like	5.58184	5.58184	5.97299	6.67673	6.96948	6.59684
BjuVaB03g000453	S1Fa-like	5.58184	5.77239	5.58184	6.33843	6.17634	6.26345
BjuVaB03g005738	S1Fa-like	6.52413	6.63752	6.68271	5.64862	5.77871	5.8135
BjuVaB03g006445	S1Fa-like	6.24788	6.38175	6.79908	6.03624	5.91008	5.96203
BjuVaB03g007096	S1Fa-like	5.58184	5.58184	5.79575	6.15052	6.13742	6.16933
BjuVaB03g007098	S1Fa-like	5.58184	5.58184	6.14778	6.93313	6.99811	7.26931
BjuVaB03g007100	S1Fa-like	5.58184	5.65752	5.91174	6.39997	6.26932	6.266
BjuVaB04g001263	S1Fa-like	6.98783	7.21093	7.56541	7.94243	8.01641	8.10385
BjuVaB04g001773	S1Fa-like	5.58184	5.58184	6.20319	7.62602	7.47214	7.30526
BjuVaB04g001781	S1Fa-like	5.64278	5.58184	5.83246	6.11509	6.24386	6.42302
BjuVaB04g005120	S1Fa-like	7.7869	7.06249	7.65317	8.268	8.16237	7.96368
BjuVaB04g005204	S1Fa-like	6.44029	6.54697	6.64226	5.88597	5.67	5.80991
BjuVaB04g006018	S1Fa-like	5.58184	6.15794	7.79498	5.58184	5.58184	7.12064
BjuVaB05g003007	S1Fa-like	6.16073	6.21089	5.94572	5.58184	5.58184	5.68146
BjuVaB05g005367	S1Fa-like	5.67061	5.58184	6.17059	6.2121	6.3181	6.43515
BjuVaB06g001742	S1Fa-like	6.72838	6.94051	6.44232	5.64525	5.75416	5.72261
BjuVaB07g003326	S1Fa-like	8.94818	9.17113	8.89021	5.99784	6.1354	6.0837
BjuVaB07g003632	S1Fa-like	6.19541	6.65629	6.41808	5.58184	5.58184	5.72261
BjuVaB07g003831	S1Fa-like	5.90183	6.13267	6.63121	5.58184	5.58184	5.58184
BjuVaB08g001769	S1Fa-like	6.36868	6.57547	6.4114	8.0105	8.26861	7.12456
BjuVaB08g003343	S1Fa-like	5.96633	6.35131	6.18498	7.09072	7.22772	7.19361
BjuVaB08g004570	S1Fa-like	5.77834	5.73319	7.11099	9.22581	9.15506	9.19037
BjuVaB08g005948	S1Fa-like	6.07726	6.32412	6.83321	6.53928	7.24254	7.31749
BjuVaB08g006043	S1Fa-like	6.74424	6.54661	6.34698	6.27264	5.80936	5.87983
BjuVaB08g000805	S1Fa-like	6.13082	6.09686	6.34593	7.06508	7.23992	6.92154
BjuVaA10g000009	SBP	8.04253	7.05117	6.07303	6.91667	6.64543	6.11064
BjuVaA04g000531	SRS	7.12867	7.18746	6.85757	6.14545	6.10312	6.0276
BjuVaA05g001012	SRS	5.58184	5.64826	6.10745	7.11479	7.2024	6.97925
BjuVaA07g004211	SRS	8.75082	8.76411	8.35767	7.64888	7.70363	7.53445
BjuVaB03g001049	SRS	6.0071	5.96762	6.40426	6.72998	6.83973	6.74143
BjuVaB03g006729	SRS	9.26391	8.49723	8.48998	6.14525	5.91777	5.93553
BjuVaB05g001376	SRS	6.24399	6.23815	5.94672	5.58184	5.58184	5.58184
BjuVaA06g002133	STAT	6.28494	6.42869	6.30566	5.71609	5.68484	5.67272
BjuVaA03g000438	TALE	7.26495	6.9462	6.83958	6.44511	6.16745	5.95681
BjuVaA03g005759	TALE	8.26513	8.25911	8.70462	9.70494	10.2117	9.88229
BjuVaB01g002236	TALE	7.24291	6.13978	6.10098	6.20209	5.94503	5.85106
BjuVaB01g007148	TALE	7.36638	7.18242	7.8703	9.43624	9.10948	9.20205
BjuVaB03g002095	TALE	6.26974	6.0881	6.79065	6.65291	6.8513	6.79601
BjuVaA03g000786	TCP	6.31537	5.93074	5.77041	5.58184	5.58184	5.58184
BjuVaA09g001671	TCP	5.58184	5.58184	5.90324	6.37883	6.35051	6.55752
BjuVaA09g003868	TCP	6.3225	6.50815	6.35969	5.64862	5.58184	5.78454
BjuVaB01g001911	TCP	5.75143	5.96762	6.075	6.45384	6.423	6.40221
BjuVaB01g003051	TCP	7.68169	7.09686	6.87601	6.74274	6.31501	6.13751
BjuVaB02g001133	TCP	6.49611	6.24009	6.32719	5.58184	5.58184	5.58184
BjuVaB03g006421	TCP	6.36117	6.64794	7.21143	7.67345	7.90855	8.29359
BjuVaB03g000846	TCP	5.58184	5.58184	6.05268	6.49302	6.70951	6.60246
BjuVaB06g001765	TCP	8.16239	7.8465	7.19501	7.01482	6.6006	6.54367
BjuVaB06g001828	TCP	6.41131	6.03845	6.41517	6.98162	6.77036	6.81621
BjuVaB06g007863	TCP	6.6259	6.93244	6.6864	5.97692	5.86769	5.85106
BjuVaB07g004756	TCP	5.7219	5.6757	6.0607	6.5748	6.31482	6.25471
BjuVaB07g006527	TCP	5.73064	5.79913	6.12373	6.33428	6.32102	6.62889
BjuVaB08g003332	TCP	5.79205	6.13282	6.77909	7.0877	7.01875	7.12226
BjuVaA05g001966	Trihelix	7.6536	7.39705	7.40086	5.58184	5.87882	6.02014
BjuVaA10g000453	Trihelix	5.66797	5.80361	7.61719	9.7776	9.66453	9.36178
BjuVaB02g002960	Trihelix	5.58184	5.58184	5.88596	7.16746	6.81347	6.62073
BjuVaA04g003135	VOZ	5.73155	5.75516	6.36542	7.66733	7.52429	7.43817
BjuVaB03g002647	Whirly	5.83816	5.6575	6.15109	6.8242	6.75483	6.78997
BjuVaA08g000775	WOX	5.64465	5.58184	5.98738	6.47712	6.41098	6.19887
BjuVaB02g002526	WOX	6.21585	6.04808	6.1416	5.58184	5.58184	5.58184
BjuVaB02g003341	WOX	5.58184	5.64826	6.35588	6.72149	7.65332	7.38527
BjuVaB08g005195	WOX	5.73155	5.58184	5.93861	6.38489	6.3215	6.4426
BjuVaA01g002758	WRKY	5.58184	5.65752	6.12304	7.10506	6.94413	6.91093
BjuVaA01g004294	WRKY	7.65805	8.31741	8.53918	9.13139	9.29918	9.73177
BjuVaA02g003399	WRKY	6.11174	6.12573	6.38264	7.64594	7.95124	8.02413
BjuVaA02g004111	WRKY	6.60274	6.37853	6.73119	7.64918	7.67331	7.64671
BjuVaA02g000758	WRKY	5.98061	6.15333	6.23636	6.58096	6.57829	6.8327
BjuVaA03g001165	WRKY	7.20715	6.95403	6.65368	6.68309	6.24108	7.10863
BjuVaA03g002346	WRKY	5.66797	5.64826	6.09194	7.16746	7.11888	6.881
BjuVaA03g003964	WRKY	5.87415	5.65752	6.06316	7.67111	7.85693	7.43088
BjuVaA03g003965	WRKY	5.94992	5.93961	6.58672	7.29537	7.94812	7.74233
BjuVaA03g005342	WRKY	6.17964	6.09928	6.34703	7.23889	7.12623	7.04409
BjuVaA03g005904	WRKY	6.91807	6.42601	7.09757	8.05095	7.29103	7.04107
BjuVaA03g000612	WRKY	10.3994	10.0962	9.86896	9.17169	9.08724	9.1058
BjuVaA03g000787	WRKY	7.30888	7.53977	7.60793	5.64525	5.58184	5.67272
BjuVaA04g000012	WRKY	9.36598	8.86435	8.29961	7.31238	7.53214	7.25783
BjuVaA04g001230	WRKY	5.96438	7.28439	8.37122	6.02915	6.42089	8.52734
BjuVaA04g002242	WRKY	6.242	5.99448	7.05688	7.58443	7.82731	7.92557
BjuVaA04g002457	WRKY	6.74046	6.08165	6.06148	5.92947	5.75009	5.97602
BjuVaA04g003057	WRKY	9.94306	10.253	9.63588	6.39263	6.34333	6.30859
BjuVaA04g003434	WRKY	5.79226	6.03845	5.98485	6.29785	6.85082	6.38025
BjuVaA05g001199	WRKY	6.31961	6.55216	6.8587	7.32746	7.47861	7.45271
BjuVaA05g001410	WRKY	6.60717	6.11567	7.33696	6.30804	6.03019	6.02014
BjuVaA05g001564	WRKY	5.73078	6.1684	7.73907	5.68192	5.64422	7.04477
BjuVaA05g001832	WRKY	6.28461	7.04483	7.23192	5.64525	5.58184	5.8715
BjuVaA05g002002	WRKY	7.44236	7.58121	7.15666	6.76401	6.39111	6.37145
BjuVaA05g002168	WRKY	6.88529	6.66931	7.05278	7.88088	7.73421	7.8107
BjuVaA05g003649	WRKY	6.95935	6.99604	7.2212	8.02231	7.80939	7.91866
BjuVaA06g001410	WRKY	7.07978	7.25535	7.07526	6.06431	6.54748	6.32931
BjuVaA06g001771	WRKY	6.09232	6.15371	6.16739	5.58184	5.58184	5.58184
BjuVaA06g002498	WRKY	5.90675	6.45982	7.76071	5.83754	5.89862	7.23786
BjuVaA06g004281	WRKY	6.07789	6.49152	6.84125	6.98035	6.91764	7.22295
BjuVaA06g000623	WRKY	6.53388	6.38546	6.82277	7.83574	7.48487	7.36751
BjuVaA06g000646	WRKY	7.9827	8.21908	8.34413	9.2448	9.17412	9.03315
BjuVaA06g000084	WRKY	5.58184	5.58184	5.72134	6.27862	6.08951	6.0808
BjuVaA07g001377	WRKY	5.64278	6.55775	7.21866	5.58184	5.64138	6.89536
BjuVaA07g001703	WRKY	5.58184	5.65752	5.97454	6.86169	6.69541	6.67833
BjuVaA07g001704	WRKY	6.41467	6.18738	6.52676	7.24982	6.98822	7.31388
BjuVaA07g002909	WRKY	5.79611	5.58184	6.15551	6.03349	6.17448	6.47824
BjuVaA07g003562	WRKY	6.08887	6.09381	6.22216	5.58184	5.64422	5.90336
BjuVaA08g001777	WRKY	5.73064	5.76443	6.74994	7.67205	8.25427	8.31512
BjuVaA08g002067	WRKY	5.58184	5.71438	5.97299	6.70365	6.70574	6.85593
BjuVaA08g002242	WRKY	6.14537	6.20407	6.1176	5.65267	5.58184	5.58184
BjuVaA08g003258	WRKY	6.46976	6.64525	6.81388	8.01998	7.92119	7.77769
BjuVaA08g000410	WRKY	5.7219	5.96703	6.29002	7.13253	6.94067	7.09969
BjuVaA09g001368	WRKY	9.32078	9.58066	9.27636	7.93581	8.00035	8.07897
BjuVaA09g002730	WRKY	6.9577	7.37366	7.34088	5.74477	6.29619	6.56296
BjuVaA09g003430	WRKY	6.49364	6.96718	7.01806	5.95454	6.12203	6.43508
BjuVaA09g003876	WRKY	5.81864	6.39978	6.97507	5.58184	5.65677	6.69155
BjuVaA09g004961	WRKY	5.7056	7.35424	8.27444	5.58184	6.15923	7.46089
BjuVaA09g006591	WRKY	6.26894	6.81926	6.18113	5.68192	5.71632	5.58184
BjuVaB01g001269	WRKY	6.38614	5.92086	6.79394	5.64525	5.58184	5.67272
BjuVaB01g002030	WRKY	6.80182	6.77043	7.30566	6.43959	6.03968	7.03857
BjuVaB01g006049	WRKY	5.83793	6.01456	5.853	6.51154	6.50738	6.3747
BjuVaB02g002508	WRKY	8.35288	8.20613	7.73881	6.52351	6.46022	6.47175
BjuVaB03g000225	WRKY	5.58184	5.58184	5.86091	6.66153	6.50838	6.50775
BjuVaB03g002496	WRKY	6.08518	6.01759	6.40259	6.84215	6.88378	7.31422
BjuVaB03g002497	WRKY	6.26293	6.25014	6.25612	5.85838	5.65677	5.8715
BjuVaB03g004865	WRKY	5.58184	5.64826	6.30103	7.23727	7.39224	7.54371
BjuVaB03g005178	WRKY	6.61521	6.92506	6.82109	5.58184	5.58184	5.67272
BjuVaB04g000426	WRKY	6.84733	6.84129	6.59985	5.64525	5.58184	5.58184
BjuVaB04g005585	WRKY	5.82732	6.35032	7.45178	5.73662	5.68484	7.0026
BjuVaB04g005852	WRKY	6.36858	7.1246	7.53231	7.42497	7.92955	8.28878
BjuVaB04g000723	WRKY	9.28717	9.26958	8.28778	8.45067	7.87591	7.50911
BjuVaB05g001489	WRKY	6.82421	7.19097	9.16918	6.03978	6.1221	8.17737
BjuVaB05g004636	WRKY	5.58184	5.58184	5.97427	6.92214	7.01264	6.74812
BjuVaB06g005396	WRKY	5.79611	5.92085	6.05885	6.74515	6.69183	6.5367
BjuVaB06g007200	WRKY	5.58184	5.58184	5.91856	6.94773	6.92022	6.75408
BjuVaB07g002336	WRKY	7.13321	7.3334	7.83225	6.4575	6.3817	7.03743
BjuVaB07g002579	WRKY	6.06392	5.6757	6.58807	7.83996	7.64836	7.77201
BjuVaB07g003297	WRKY	6.69362	6.81643	8.13692	7.54976	7.43201	8.07231
BjuVaB07g003612	WRKY	7.04603	7.09819	7.00481	6.28101	6.20627	6.49366
BjuVaB07g000054	WRKY	5.9367	5.92085	6.59994	7.64868	7.51651	7.54232
BjuVaB07g005820	WRKY	7.48065	7.34664	7.52046	10.3533	9.64761	8.99326
BjuVaB08g002841	WRKY	8.48299	8.84836	8.74757	7.46636	7.67855	7.7928
BjuVaB08g002936	WRKY	5.58184	5.72393	7.25653	8.2804	9.0686	9.56711
BjuVaB08g005357	WRKY	6.44668	6.52227	6.53654	7.51897	7.54999	7.65108
BjuVaB08g005810	WRKY	7.48562	7.54855	7.31029	5.85777	5.80332	5.77235
BjuVaA09g002050	ZF-HD	5.58184	5.58184	5.92009	6.68474	6.68589	6.73917
BjuVaA09g005911	ZF-HD	5.58184	5.58184	5.65405	6.3029	6.12211	6.10577
BjuVaB02g001755	ZF-HD	7.41943	7.33389	7.32494	6.434	6.29232	6.21606
BjuVaB05g002279	ZF-HD	6.97055	6.11986	6.24829	7.87238	7.20493	6.95848

## Sheet: S6
Supplementary Table S6: GO enrichment analysis of DEGs in EH-2 vs. PJ at S1-S3 stages of seed development
Transcriptome comparison	GO category	GO-ID	GO-ID Description	P-value	Corrected P-value	Number of DEGs with GO terms	Number of reference set genes with GO terms	Total number of DEGs	Total number of expressed genes (reference set)
Upregulated at S1	Biological Process	GO:0050898	nitrile metabolic process	1.01841e-06	0.00897067	9	37	1707	73138
Upregulated at S1	Molecular Function	GO:0080043	quercetin 3-O-glucosyltransferase activity	8.42825e-07	0.00897067	18	176	1707	73138
Upregulated at S1	Cellular Component	GO:0035059	RCAF complex	5.99724e-06	0.0225958	7	24	1707	73138
Upregulated at S1	Molecular Function	GO:0080044	quercetin 7-O-glucosyltransferase activity	6.41307e-06	0.0225958	15	146	1707	73138
Upregulated at S1	Biological Process	GO:0080028	nitrile biosynthetic process	4.17078e-06	0.0225958	8	33	1707	73138
Upregulated at S1	Biological Process	GO:0045653	negative regulation of megakaryocyte differentiation	2.07798e-05	0.0610128	7	30	1707	73138
Downregulated at S1	Molecular Function	GO:0050589	leucocyanidin oxygenase activity	2.64175e-06	0.0465397	4	4	2950	73138
Upregulated at S2	Molecular Function	GO:0004497	monooxygenase activity	8.83045e-06	0.00740791	41	688	1952	73138
Upregulated at S2	Molecular Function	GO:0005506	iron ion binding	1.4013e-06	0.00246867	49	826	1952	73138
Upregulated at S2	Cellular Component	GO:0005911	cell-cell junction	0.000168949	0.0875402	212	6022	1952	73138
Upregulated at S2	Biological Process	GO:0006082	organic acid metabolic process	2.00258e-08	8.81988e-05	236	5956	1952	73138
Upregulated at S2	Biological Process	GO:0006629	lipid metabolic process	3.35133e-05	0.0236162	181	4860	1952	73138
Upregulated at S2	Biological Process	GO:0006790	sulfur compound metabolic process	1.94197e-05	0.0148746	101	2368	1952	73138
Upregulated at S2	Molecular Function	GO:0009044	xylan 1,4-beta-xylosidase activity	4.36163e-05	0.0295534	9	54	1952	73138
Upregulated at S2	Cellular Component	GO:0009506	plasmodesma	0.000150701	0.0829659	210	5944	1952	73138
Upregulated at S2	Biological Process	GO:0010441	guard cell development	4.91426e-06	0.00532231	8	29	1952	73138
Upregulated at S2	Biological Process	GO:0010442	guard cell morphogenesis	4.91426e-06	0.00532231	8	29	1952	73138
Upregulated at S2	Biological Process	GO:0016137	glycoside metabolic process	7.95106e-05	0.0500263	15	160	1952	73138
Upregulated at S2	Biological Process	GO:0016143	S-glycoside metabolic process	6.40622e-06	0.00564292	55	1030	1952	73138
Upregulated at S2	Biological Process	GO:0016145	S-glycoside catabolic process	3.8766e-06	0.00487814	17	154	1952	73138
Upregulated at S2	Molecular Function	GO:0016491	oxidoreductase activity	2.55389e-06	0.00409017	174	4422	1952	73138
Upregulated at S2	Molecular Function	GO:0016705	oxidoreductase activity, acting on paired donors, with incorporation or reduction of molecular oxygen	4.52203e-08	0.000159329	61	1012	1952	73138
Upregulated at S2	Molecular Function	GO:0016709	oxidoreductase activity, acting on paired donors, with incorporation or reduction of molecular oxygen, NAD(P)H as one donor, and incorporation of one atom of oxygen	2.13925e-05	0.015703	30	452	1952	73138
Upregulated at S2	Biological Process	GO:0019752	carboxylic acid metabolic process	1.37826e-06	0.00246867	185	4712	1952	73138
Upregulated at S2	Biological Process	GO:0019757	glycosinolate metabolic process	6.40622e-06	0.00564292	55	1030	1952	73138
Upregulated at S2	Biological Process	GO:0019759	glycosinolate catabolic process	3.8766e-06	0.00487814	17	154	1952	73138
Upregulated at S2	Biological Process	GO:0019760	glucosinolate metabolic process	6.40622e-06	0.00564292	55	1030	1952	73138
Upregulated at S2	Biological Process	GO:0019762	glucosinolate catabolic process	3.8766e-06	0.00487814	17	154	1952	73138
Upregulated at S2	Molecular Function	GO:0020037	heme binding	8.66415e-05	0.0526332	42	792	1952	73138
Upregulated at S2	Biological Process	GO:0032787	monocarboxylic acid metabolic process	6.51599e-05	0.0425156	116	2899	1952	73138
Upregulated at S2	Biological Process	GO:0043436	oxoacid metabolic process	2.04263e-07	0.000599751	220	5642	1952	73138
Upregulated at S2	Biological Process	GO:0044273	sulfur compound catabolic process	1.80627e-05	0.0144641	19	213	1952	73138
Upregulated at S2	Biological Process	GO:0044281	small molecule metabolic process	9.34495e-11	1.6463e-06	322	8214	1952	73138
Upregulated at S2	Molecular Function	GO:0045544	gibberellin 20-oxidase activity	0.000191849	0.0932673	5	16	1952	73138
Upregulated at S2	Molecular Function	GO:0046906	tetrapyrrole binding	0.000135259	0.0768663	45	889	1952	73138
Upregulated at S2	Biological Process	GO:0050898	nitrile metabolic process	2.12138e-09	1.86862e-05	12	34	1952	73138
Upregulated at S2	Cellular Component	GO:0055044	symplast	0.000186123	0.0932673	210	5968	1952	73138
Upregulated at S2	Cellular Component	GO:0070161	anchoring junction	0.000118633	0.069665	214	6047	1952	73138
Upregulated at S2	Biological Process	GO:0080028	nitrile biosynthetic process	7.19963e-09	4.22786e-05	11	30	1952	73138
Upregulated at S2	Molecular Function	GO:0097599	xylanase activity	0.000156728	0.083669	9	65	1952	73138
Upregulated at S2	Biological Process	GO:1901136	carbohydrate derivative catabolic process	0.000195884	0.0932673	23	348	1952	73138
Upregulated at S2	Biological Process	GO:1901615	organic hydroxy compound metabolic process	1.02302e-06	0.00225282	101	2199	1952	73138
Upregulated at S2	Biological Process	GO:1901657	glycosyl compound metabolic process	7.51008e-07	0.00189007	73	1417	1952	73138
Upregulated at S2	Biological Process	GO:1901658	glycosyl compound catabolic process	5.1359e-06	0.00532231	20	212	1952	73138
Downregulated at S2	Molecular Function	GO:2001147	camalexin binding	3.7602e-07	0.00662435	10	22	3002	73138
Downregulated at S2	Molecular Function	GO:0050589	leucocyanidin oxygenase activity	2.8331e-06	0.0249553	4	4	3002	73138
Downregulated at S2	Molecular Function	GO:0097243	flavonoid binding	1.57953e-05	0.0695665	8	21	3002	73138
Downregulated at S2	Molecular Function	GO:2001227	quercitrin binding	1.57953e-05	0.0695665	8	21	3002	73138
Upregulated at S3	Biological Process	GO:0044281	small molecule metabolic process	1.70928e-06	0.0301124	167	8369	1005	73138
Downregulated at S3	Molecular Function	GO:0004553	hydrolase activity, hydrolyzing O-glycosyl compounds	1.72412e-07	0.00258488	21	1135	343	73138
Downregulated at S3	Molecular Function	GO:0016798	hydrolase activity, acting on glycosyl bonds	2.93453e-07	0.00258488	23	1387	343	73138

## Sheet: S7
Supplementary Table S7: KEGG Orthology (KO) enrichment analysis of DEGs in EH-2 vs. PJ at S1-S3 stages of seed development
Transcriptome comparison	KO Identifier	KO Identifier description	Mapped Pathway (KO)	P-value	Corrected P-value	Number of DEGs with KO terms	Number of reference set genes with KO terms	Total number of DEGs	Total number of expressed genes (reference set)
Downregulated at S1	K02975, K07466	K02975: small subunit ribosomal protein S25e, K07466: replication factor A1	ko03430: Mismatch repair, ko03030: DNA replication, ko03010: Ribosome, ko03420: Nucleotide excision repair, ko03440: Homologous recombination, ko03460: Fanconi anemia pathway	6.31618e-12	3.29452e-08	19	46	2950	73138
Downregulated at S1	K07466	K07466: replication factor A1	ko03030: DNA replication, ko03420: Nucleotide excision repair, ko03440: Homologous recombination, ko03460: Fanconi anemia pathway, ko03430: Mismatch repair	2.88617e-06	0.00501809	27	219	2950	73138
Downregulated at S1	K05277	K05277: anthocyanidin synthase	ko01100: Metabolic pathways, ko01110: Biosynthesis of secondary metabolites, ko00941: Flavonoid biosynthesis	2.64175e-06	0.00501809	4	4	2950	73138
Downregulated at S1	K07466, K15255	K07466: replication factor A1, K15255: ATP-dependent DNA helicase PIF1	ko03440: Homologous recombination, ko03460: Fanconi anemia pathway, ko03430:Mismatch repair, ko03420: Nucleotide excision repair, ko03030: DNA replication	4.09222e-06	0.00533626	15	77	2950	73138
Downregulated at S1	K01011, K02926	K01011: thiosulfate/3-mercaptopyruvate sulfurtransferase, K02926: large subunit ribosomal protein L4	ko00920: Sulfur metabolism, ko03010: Ribosome, ko00270: Cysteine and methionine metabolism, ko04122: Sulfur relay system, ko01100: Metabolic pathways, ko01120: Microbial metabolism in diverse environments	3.062e-05	0.0319428	8	24	2950	73138
Downregulated at S1	K08695, K21102	K08695: anthocyanidin reductase, K21102: anthocyanidin reductase [(2S)-flavan-3-ol-forming]	ko00941: Flavonoid biosynthesis, ko01100: Metabolic pathways, ko01110: Biosynthesis of secondary metabolites	3.71151e-05	0.0322654	4	2	2950	73138
Downregulated at S1	K00384	K00384: thioredoxin reductase (NADPH)	ko00450: Selenocompound metabolism	0.000137713	0.0940373	6	15	2950	73138
Downregulated at S1	K01919, K16911	K01919: glutamate--cysteine ligase, K16911: ATP-dependent RNA helicase DDX21	ko00480: Glutathione metabolism, ko00270: Cysteine and methionine metabolism, ko01100: Metabolic pathways, ko01240: Biosynthesis of cofactors	0.000162258	0.0940373	4	4	2950	73138
Downregulated at S1	K14298	K14298: mRNA export factor	ko03013: RNA transport	0.000162258	0.0940373	4	4	2950	73138
Downregulated at S2	K02975, K07466	K02975: small subunit ribosomal protein S25e, K07466: replication factor A1	ko03430: Mismatch repair, ko03030: DNA replication, ko03010: Ribosome, ko03420: Nucleotide excision repair, ko03440: Homologous recombination, ko03460: Fanconi anemia pathway	8.29212e-13	4.32517e-09	20	45	3002	73138
Downregulated at S2	K01919, K16911	K01919: glutamate--cysteine ligase, K16911: ATP-dependent RNA helicase DDX21	ko00480: Glutathione metabolism, ko00270: Cysteine and methionine metabolism, ko01100: Metabolic pathways, ko01240: Biosynthesis of cofactors	1.24074e-07	0.000323584	6	2	3002	73138
Downregulated at S2	K05277	K05277: anthocyanidin synthase	ko01110: Biosynthesis of secondary metabolites, ko00941: Flavonoid biosynthesis, ko01100: Metabolic pathways	2.8331e-06	0.00492581	4	4	3002	73138
Downregulated at S2	K00799	K00799: glutathione S-transferase	ko00480: Glutathione metabolism, ko00980: Metabolism of xenobiotics by cytochrome P450, ko01100: Metabolic pathways	1.38619e-05	0.0144607	18	119	3002	73138
Downregulated at S2	K07466	K07466: replication factor A1	ko03030: DNA replication, ko03420: Nucleotide excision repair, ko03440: Homologous recombination, ko03460: Fanconi anemia pathway, ko03430: Mismatch repair	1.16881e-05	0.0144607	26	220	3002	73138
Downregulated at S2	K07466, K15255	K07466: replication factor A1, K15255: ATP-dependent DNA helicase PIF1	ko03440: Homologous recombination, ko03460: Fanconi anemia pathway, ko03430:Mismatch repair, ko03420: Nucleotide excision repair, ko03030: DNA replication	2.3224e-05	0.0201894	14	78	3002	73138
Downregulated at S2	K01011, K02926	K01011: thiosulfate/3-mercaptopyruvate sulfurtransferase, K02926: large subunit ribosomal protein L4	ko00920: Sulfur metabolism, ko03010: Ribosome, ko00270: Cysteine and methionine metabolism, ko04122: Sulfur relay system, ko01100: Metabolic pathways, ko01120: Microbial metabolism in diverse environments	3.46762e-05	0.0258387	8	24	3002	73138
Downregulated at S2	K08695, K21102	K08695: anthocyanidin reductase, K21102: anthocyanidin reductase [(2S)-flavan-3-ol-forming]	ko00941: Flavonoid biosynthesis, ko01100 Metabolic pathways, ko01110: Biosynthesis of secondary metabolites	3.97567e-05	0.0259214	4	2	3002	73138
Downregulated at S2	K00384	K00384: thioredoxin reductase (NADPH)	ko00450: Selenocompound metabolism	0.000151523	0.0878162	6	15	3002	73138
Downregulated at S3	K01184, K01213	K01184: polygalacturonase, K01213: galacturan 1,4-alpha-galacturonidase	ko00040: Pentose and glucuronate interconversions	6.40095e-06	0.0333873	4	22	343	73138
Upregulated at S1	K01866	K01866: tyrosyl-tRNA synthetase	ko00970: Aminoacyl-tRNA biosynthesis	5.55109e-07	0.00289545	9	34	1707	73138
Upregulated at S1	K11254	K11254: histone H4	ko05203: Viral carcinogenesis, ko05034: Alcoholism, ko05322: Systemic lupus erythematosus, ko04613: Neutrophil extracellular trap formation	2.87085e-06	0.00748717	7	21	1707	73138
Upregulated at S2	K01866	K01866: tyrosyl-tRNA synthetase	ko00970: Aminoacyl-tRNA biosynthesis	1.60131e-05	0.0835244	8	35	1952	73138
Upregulated at S2	K20285	K20285: Rab9 effector protein with kelch motifs	-	4.86875e-05	0.0995337	7	30	1952	73138
Upregulated at S2	K11812, K11813, K12153, K12154	K11812: tryptophan N-monooxygenase, K11813: tryptophan N-monooxygenase, K12153: phenylalanine N-monooxygenase, K12154: homomethionine N-monooxygenase	ko00966: Glucosinolate biosynthesis, ko01110: Biosynthesis of secondary metabolites, ko01210: 2-Oxocarboxylic acid metabolism, ko01100: Metabolic pathways, ko00380: Tryptophan metabolism, ko00460: Cyanoamino acid metabolism	5.72472e-05	0.0995337	4	5	1952	73138
Upregulated at S3	K11254	K11254: histone H4	ko05203: Viral carcinogenesis, ko05034: Alcoholism, ko05322: Systemic lupus erythematosus, ko04613: Neutrophil extracellular trap formation	3.64942e-05	0.0951769	5	23	1005	73138
Upregulated at S3	K01866	K01866: tyrosyl-tRNA synthetase	ko00970: Aminoacyl-tRNA biosynthesis	2.60617e-05	0.0951769	6	37	1005	73138

## Sheet: S8
Supplementary Table S8: Expression profiles of selected DEGs in EH-2 and PJ at S1-S3 stages of seed development
Biological Process	Gene ID	Arabidopsis Homolog	Gene Name/ Description	Associated GO IDs	Associated GO terms	Expression values
						ES1	ES2	ES3	PS1	PS2	PS3
Cell proliferation (Cell cycle/cell division/endoreduplication)	BjuVaB02g001357	AT2G03670	CDC48B, CELL DIVISION CYCLE 48B	P:GO:0006914; P:GO:0007049; P:GO:0007420; P:GO:0010498; P:GO:0015031; P:GO:0034976; P:GO:0036297; P:GO:0042221; P:GO:0051301; P:GO:1905634; F:GO:0005524; F:GO:0016887; F:GO:0042802; F:GO:0044877; C:GO:0000785; C:GO:0005634; C:GO:0005856; C:GO:0009524	P:autophagy; P:cell cycle; P:brain development; P:proteasomal protein catabolic process; P:protein transport; P:response to endoplasmic reticulum stress; P:interstrand cross-link repair; P:response to chemical; P:cell division; P:regulation of protein localization to chromatin; F:ATP binding; F:ATPase activity; F:identical protein binding; F:protein-containing complex binding; C:chromatin; C:nucl…	7.49323	7.55646	7.39489	6.62005	6.598	6.59662
	BjuVaB06g007891	AT3G25100	CDC45, CELL DIVISION CYCLE 45	P:GO:0006270; P:GO:0006792; P:GO:0007275; P:GO:0009658; P:GO:0010438; P:GO:0010439; P:GO:0019953; P:GO:1903046; F:GO:0005515; C:GO:0005634	P:DNA replication initiation; P:regulation of sulfur utilization; P:multicellular organism development; P:chloroplast organization; P:cellular response to sulfur starvation; P:regulation of glucosinolate biosynthetic process; P:sexual reproduction; P:meiotic cell cycle process; F:protein binding; C:nucleus	5.99194	6.08975	6.63697	7.88202	7.87919	7.7305
	BjuVaB03g002240	-	CDC20 homolog	P:GO:0007094; P:GO:0008284; P:GO:0016579; P:GO:0050773; P:GO:0051301; P:GO:0065008; P:GO:1904146; P:GO:1904668; P:GO:1905786; F:GO:0008022; F:GO:0010997; F:GO:0019900; F:GO:0042826; F:GO:1990757; C:GO:0005654; C:GO:0005680; C:GO:0005813; C:GO:0005819; C:GO:0005829; C:GO:0033597; C:GO:0048471; C:GO:0080008	P:mitotic spindle assembly checkpoint; P:positive regulation of cell population proliferation; P:protein deubiquitination; P:regulation of dendrite development; P:cell division; P:regulation of biological quality; P:positive regulation of meiotic cell cycle process involved in oocyte maturation; P:positive regulation of ubiquitin protein ligase activity; P:positive regulation of anaphase-promotin…	6.75854	6.81825	6.82906	7.86554	7.64994	7.71041
	BjuVaA06g003810	AT3G27060	ATTSO2, TSO MEANING 'UGLY' IN CHINESE 2, TSO2	P:GO:0000278; P:GO:0001824; P:GO:0006206; P:GO:0006260; P:GO:0006281; P:GO:0008284; P:GO:0009259; P:GO:0009263; P:GO:0012501; P:GO:0051290; P:GO:0051726; F:GO:0004748; F:GO:0008199; F:GO:0042803; C:GO:0005635; C:GO:0005971	P:mitotic cell cycle; P:blastocyst development; P:pyrimidine nucleobase metabolic process; P:DNA replication; P:DNA repair; P:positive regulation of cell population proliferation; P:ribonucleotide metabolic process; P:deoxyribonucleotide biosynthetic process; P:programmed cell death; P:protein heterotetramerization; P:regulation of cell cycle; F:ribonucleoside-diphosphate reductase activity, thio…	5.70591	5.83963	6.74924	8.31773	8.3764	8.13892
	BjuVaA01g002241	AT4G14770	ATTCX2, SOL2, TCX2, TESMIN/TSO1-LIKE CXC 2	P:GO:0006355; P:GO:0009934; P:GO:0010235; P:GO:0010375; P:GO:0048444; P:GO:0048477; P:GO:0051302; F:GO:0000977; F:GO:0003700; F:GO:0005515; F:GO:0046872; C:GO:0000794; C:GO:0030849; C:GO:0070176	P:regulation of transcription, DNA-templated; P:regulation of meristem structural organization; P:guard mother cell cytokinesis; P:stomatal complex patterning; P:floral organ morphogenesis; P:oogenesis; P:regulation of cell division; F:RNA polymerase II transcription regulatory region sequence-specific DNA binding; F:DNA-binding transcription factor activity; F:protein binding; F:metal ion bindin…	6.84038	7.57324	8.17479	6.6881	6.68516	7.01239
	BjuVaA02g001211	AT5G58230	ARABIDOPSIS MULTICOPY SUPRESSOR OF IRA1, ATMSI1, MATERNAL EFFECT EMBRYO ARREST 70, MEE70, MSI1, MULTICOPY SUPRESSOR OF IRA1	P:GO:0000122; P:GO:0006260; P:GO:0006281; P:GO:0006310; P:GO:0006335; P:GO:0006349; P:GO:0009555; P:GO:0009793; P:GO:0009909; P:GO:0010026; P:GO:0010214; P:GO:0031507; P:GO:0045787; P:GO:0048366; P:GO:0070317; P:GO:2000653; F:GO:0003677; F:GO:0005515; F:GO:0008094; C:GO:0005677; C:GO:0005829; C:GO:0016581; C:GO:0033186; C:GO:0035098; C:GO:0080008	P:negative regulation of transcription by RNA polymerase II; P:DNA replication; P:DNA repair; P:DNA recombination; P:DNA replication-dependent nucleosome assembly; P:regulation of gene expression by genetic imprinting; P:pollen development; P:embryo development ending in seed dormancy; P:regulation of flower development; P:trichome differentiation; P:seed coat development; P:heterochromatin assem…	6.58102	6.54011	6.7695	7.77295	7.99571	7.70721
	BjuVaA01g004762	AT3G04400	EMB2171, EMBRYO DEFECTIVE 2171, RPL23	P:GO:0000122; P:GO:0002181; P:GO:0006610; P:GO:0006614; P:GO:0008284; P:GO:0019083; P:GO:0032986; P:GO:0050821; P:GO:0071158; P:GO:0072717; P:GO:1901798; P:GO:2000059; F:GO:0001223; F:GO:0003729; F:GO:0003735; F:GO:0017022; F:GO:0031625; F:GO:0070180; C:GO:0005654; C:GO:0005730; C:GO:0014069; C:GO:0022625	P:negative regulation of transcription by RNA polymerase II; P:cytoplasmic translation; P:ribosomal protein import into nucleus; P:SRP-dependent cotranslational protein targeting to membrane; P:positive regulation of cell population proliferation; P:viral transcription; P:protein-DNA complex disassembly; P:protein stabilization; P:positive regulation of cell cycle arrest; P:cellular response to a…	7.08609	6.89027	7.61276	9.18499	9.43188	9.02372
	BjuVaA09g006491	AT1G03860	ATPHB2, PHB2, PROHIBITIN 2	P:GO:0000187; P:GO:0000423; P:GO:0002377; P:GO:0006606; P:GO:0006851; P:GO:0007062; P:GO:0007202; P:GO:0009611; P:GO:0016477; P:GO:0023035; P:GO:0030449; P:GO:0031536; P:GO:0033147; P:GO:0033600; P:GO:0039520; P:GO:0039529; P:GO:0042113; P:GO:0043066; P:GO:0043433; P:GO:0045892; P:GO:0050821; P:GO:0051091; P:GO:0060744; P:GO:0060749; P:GO:0060762; P:GO:0070374; P:GO:0071300; P:GO:0071456; P:GO:01…	P:activation of MAPK activity; P:mitophagy; P:immunoglobulin production; P:protein import into nucleus; P:mitochondrial calcium ion transmembrane transport; P:sister chromatid cohesion; P:activation of phospholipase C activity; P:response to wounding; P:cell migration; P:CD40 signaling pathway; P:regulation of complement activation; P:positive regulation of exit from mitosis; P:negative regulatio…	9.12885	8.87415	8.58973	7.52074	7.73633	7.57528
	BjuVaA09g003876	AT1G24190	ARABIDOPSIS THALIANA SIN3 HOMOLOG, ATSIN3, SIN3, SIN3-LIKE 3, SNL3	P:GO:0000122; P:GO:0001701; P:GO:0002218; P:GO:0002230; P:GO:0002244; P:GO:0006260; P:GO:0009737; P:GO:0010971; P:GO:0016575; P:GO:0021895; P:GO:0030516; P:GO:0031937; P:GO:0042754; P:GO:0043066; P:GO:0045666; P:GO:0045944; P:GO:0051595; P:GO:0071333; P:GO:1900181; P:GO:1901675; P:GO:2000678; F:GO:0001102; F:GO:0001103; F:GO:0003677; F:GO:0003682; F:GO:0003714; F:GO:0004407; F:GO:0016740; F:GO:01…	P:negative regulation of transcription by RNA polymerase II; P:in utero embryonic development; P:activation of innate immune response; P:positive regulation of defense response to virus by host; P:hematopoietic progenitor cell differentiation; P:DNA replication; P:response to abscisic acid; P:positive regulation of G2/M transition of mitotic cell cycle; P:histone deacetylation; P:cerebral cortex …	5.81864	6.39978	6.97507	5.58184	5.65677	6.69155
	BjuVaA07g001377	AT1G24190	ARABIDOPSIS THALIANA SIN3 HOMOLOG, ATSIN3, SIN3, SIN3-LIKE 3, SNL3	P:GO:0000122; P:GO:0001701; P:GO:0002218; P:GO:0002230; P:GO:0002244; P:GO:0006260; P:GO:0009737; P:GO:0010971; P:GO:0016575; P:GO:0021895; P:GO:0030516; P:GO:0031508; P:GO:0031937; P:GO:0042754; P:GO:0043066; P:GO:0045666; P:GO:0045944; P:GO:0051595; P:GO:0071333; P:GO:1900181; P:GO:1901675; P:GO:2000678; F:GO:0001102; F:GO:0001103; F:GO:0003677; F:GO:0003682; F:GO:0003714; F:GO:0004407; F:GO:00…	P:negative regulation of transcription by RNA polymerase II; P:in utero embryonic development; P:activation of innate immune response; P:positive regulation of defense response to virus by host; P:hematopoietic progenitor cell differentiation; P:DNA replication; P:response to abscisic acid; P:positive regulation of G2/M transition of mitotic cell cycle; P:histone deacetylation; P:cerebral cortex …	5.64278	6.55775	7.21866	5.58184	5.64138	6.89536
	BjuVaA09g004794	AT3G57300	ATINO80, INO80, INO80 ORTHOLOG	P:GO:0000070; P:GO:0000724; P:GO:0010571; P:GO:0016579; P:GO:0030307; P:GO:0032508; P:GO:0042766; P:GO:0043618; P:GO:0045944; P:GO:0051225; P:GO:0060303; P:GO:0070914; P:GO:0071479; P:GO:0080040; P:GO:1903097; P:GO:2000045; F:GO:0003677; F:GO:0005524; F:GO:0008094; F:GO:0042393; F:GO:0043014; F:GO:0043138; F:GO:0070615; C:GO:0005886; C:GO:0016604; C:GO:0031011	P:mitotic sister chromatid segregation; P:double-strand break repair via homologous recombination; P:positive regulation of nuclear cell cycle DNA replication; P:protein deubiquitination; P:positive regulation of cell growth; P:DNA duplex unwinding; P:nucleosome mobilization; P:regulation of transcription from RNA polymerase II promoter in response to stress; P:positive regulation of transcriptio…	7.56324	7.55248	7.84387	8.85676	8.67205	8.86979
	BjuVaB06g008546	AT1G07370	ATPCNA1, PCNA1, PROLIFERATING CELLULAR NUCLEAR ANTIGEN 1	P:GO:0006272; P:GO:0006298; P:GO:0034644; P:GO:0042276; P:GO:0045739; P:GO:0045740; P:GO:0051726; P:GO:0070207; F:GO:0003682; F:GO:0003684; F:GO:0005515; F:GO:0030337; C:GO:0005829; C:GO:0043626	P:leading strand elongation; P:mismatch repair; P:cellular response to UV; P:error-prone translesion synthesis; P:positive regulation of DNA repair; P:positive regulation of DNA replication; P:regulation of cell cycle; P:protein homotrimerization; F:chromatin binding; F:damaged DNA binding; F:protein binding; F:DNA polymerase processivity factor activity; C:cytosol; C:PCNA complex	5.64465	5.6575	6.20556	7.21972	7.38207	7.27787
	BjuVaA06g001902	AT3G47690	ARABIDOPSIS THALIANA MICROTUBULE END BINDING PROTEIN EB1A, ATEB1-HOMOLOG2, ATEB1A, ATEB1H2, EB1A, MICROTUBULE END BINDING PROTEIN EB1A	P:GO:0001578; P:GO:0009652; P:GO:0009958; P:GO:0031113; P:GO:0045860; P:GO:0051225; P:GO:0051726; P:GO:1904825; F:GO:0051010; C:GO:0005618; C:GO:0005730; C:GO:0005815; C:GO:0005876; C:GO:0009524; C:GO:0009574; C:GO:0010005; C:GO:0035371; C:GO:0051233	P:microtubule bundle formation; P:thigmotropism; P:positive gravitropism; P:regulation of microtubule polymerization; P:positive regulation of protein kinase activity; P:spindle assembly; P:regulation of cell cycle; P:protein localization to microtubule plus-end; F:microtubule plus-end binding; C:cell wall; C:nucleolus; C:microtubule organizing center; C:spindle microtubule; C:phragmoplast; C:pre…	5.99163	5.88125	6.49768	6.93336	7.06414	7.48209
	BjuVaB02g003927	-	Cyclin-L1	P:GO:0000079; P:GO:0006357; P:GO:0009651; P:GO:0051301; P:GO:0051321; F:GO:0005515; F:GO:0016538; C:GO:0009506; C:GO:0016607	P:regulation of cyclin-dependent protein serine/threonine kinase activity; P:regulation of transcription by RNA polymerase II; P:response to salt stress; P:cell division; P:meiotic cell cycle; F:protein binding; F:cyclin-dependent protein serine/threonine kinase regulator activity; C:plasmodesma; C:nuclear speck	6.29895	6.46358	6.66506	7.58665	7.63987	7.48489
	BjuVaB08g005771	-	Cyclin-A2-1	P:GO:0000079; P:GO:0044772; F:GO:0016538; C:GO:0000307; C:GO:0005634; C:GO:0005737	P:regulation of cyclin-dependent protein serine/threonine kinase activity; P:mitotic cell cycle phase transition; F:cyclin-dependent protein serine/threonine kinase regulator activity; C:cyclin-dependent protein kinase holoenzyme complex; C:nucleus; C:cytoplasm	6.92843	6.97406	7.10251	7.97486	7.91374	7.85875
	BjuVaA01g003080	-	Cyclin-B1-4	P:GO:0000079; P:GO:0007049; P:GO:0044772; P:GO:0051301; F:GO:0005515; F:GO:0016538; C:GO:0000307; C:GO:0005634; C:GO:0005737	P:regulation of cyclin-dependent protein serine/threonine kinase activity; P:cell cycle; P:mitotic cell cycle phase transition; P:cell division; F:protein binding; F:cyclin-dependent protein serine/threonine kinase regulator activity; C:cyclin-dependent protein kinase holoenzyme complex; C:nucleus; C:cytoplasm	6.09751	6.14381	6.87264	8.15755	8.11304	7.9859
	BjuVaB06g005396	-	Cyclin-dependent kinase D-1	P:GO:0000079; P:GO:0000082; P:GO:0000086; P:GO:0006283; P:GO:0006294; P:GO:0006361; P:GO:0006362; P:GO:0006363; P:GO:0006367; P:GO:0006368; P:GO:0006370; P:GO:0007050; P:GO:0030154; P:GO:0042795; P:GO:0045944; P:GO:0048578; P:GO:0050821; P:GO:0051301; F:GO:0004693; F:GO:0005524; F:GO:0008022; F:GO:0008094; F:GO:0008353; F:GO:0044877; C:GO:0000439; C:GO:0005829; C:GO:0005856; C:GO:0016020; C:GO:00…	P:regulation of cyclin-dependent protein serine/threonine kinase activity; P:G1/S transition of mitotic cell cycle; P:G2/M transition of mitotic cell cycle; P:transcription-coupled nucleotide-excision repair; P:nucleotide-excision repair, preincision complex assembly; P:transcription initiation from RNA polymerase I promoter; P:transcription elongation from RNA polymerase I promoter; P:terminatio…	5.79611	5.92085	6.05885	6.74515	6.69183	6.5367
	BjuVaB02g006129	AT1G47210	CYCA3;2, CYCLIN-DEPENDENT PROTEIN KINASE 3;2	P:GO:0000079; P:GO:0044772; P:GO:0051301; F:GO:0005515; F:GO:0016538; C:GO:0000307; C:GO:0005634; C:GO:0005737	P:regulation of cyclin-dependent protein serine/threonine kinase activity; P:mitotic cell cycle phase transition; P:cell division; F:protein binding; F:cyclin-dependent protein serine/threonine kinase regulator activity; C:cyclin-dependent protein kinase holoenzyme complex; C:nucleus; C:cytoplasm	7.8845	7.93203	7.67242	7.11761	6.79415	7.03237
	BjuVaB07g001449	AT1G77390	CYCA1, CYCA1;2, CYCLIN A1, CYCLIN A1;2, DYP, TAM, TARDY ASYNCHRONOUS MEIOSIS	P:GO:0000079; P:GO:0007135; P:GO:0007140; P:GO:0009556; P:GO:0010311; P:GO:0010389; P:GO:0010444; P:GO:0042023; P:GO:0051301; P:GO:0051445; P:GO:2000123; F:GO:0005515; F:GO:0016538; C:GO:0000307; C:GO:0005634; C:GO:0005737	P:regulation of cyclin-dependent protein serine/threonine kinase activity; P:meiosis II; P:male meiotic nuclear division; P:microsporogenesis; P:lateral root formation; P:regulation of G2/M transition of mitotic cell cycle; P:guard mother cell differentiation; P:DNA endoreduplication; P:cell division; P:regulation of meiotic cell cycle; P:positive regulation of stomatal complex development; F:pro…	7.10285	7.08605	7.21052	5.83832	5.90657	5.88416
	BjuVaA06g000623	AT1G09600	CDKC2	P:GO:0000380; P:GO:0009414; P:GO:0009615; P:GO:0032968; P:GO:0048366; P:GO:0048440; P:GO:0050792; P:GO:0051726; P:GO:0070816; P:GO:1900426; P:GO:1902290; P:GO:2000031; P:GO:2000737; F:GO:0004693; F:GO:0005524; F:GO:0008353; F:GO:0019901; F:GO:0030332; C:GO:0005694; C:GO:0005829; C:GO:0005886; C:GO:0016604; C:GO:0019908	P:alternative mRNA splicing, via spliceosome; P:response to water deprivation; P:response to virus; P:positive regulation of transcription elongation from RNA polymerase II promoter; P:leaf development; P:carpel development; P:regulation of viral process; P:regulation of cell cycle; P:phosphorylation of RNA polymerase II C-terminal domain; P:positive regulation of defense response to bacterium; P…	6.53388	6.38546	6.82277	7.83574	7.48487	7.36751
	BjuVaB07g002194	AT1G71150	cyclin D1 binding protein	P:GO:0051726	P:regulation of cell cycle	6.72851	6.72679	6.68229	5.78591	5.77301	5.85106
	BjuVaB05g001728	-	MYB3R3	P:GO:0006355; P:GO:0006357; P:GO:0006974; P:GO:0008285; P:GO:0009723; P:GO:0009733; P:GO:0009751; P:GO:0009753; P:GO:0045892; F:GO:0000976; F:GO:0000978; F:GO:0000981; F:GO:0003677; F:GO:0003700; F:GO:0005515; F:GO:0043565; C:GO:0005634	P:regulation of transcription, DNA-templated; P:regulation of transcription by RNA polymerase II; P:cellular response to DNA damage stimulus; P:negative regulation of cell population proliferation; P:response to ethylene; P:response to auxin; P:response to salicylic acid; P:response to jasmonic acid; P:negative regulation of transcription, DNA-templated; F:transcription regulatory region sequence…	5.64278	5.6575	5.77293	6.64551	6.59252	6.41852
	BjuVaA09g006522	-	CUL1	P:GO:0009733; P:GO:0009793; P:GO:0009867; P:GO:0010087; P:GO:0016043; P:GO:0016567; P:GO:0033683; P:GO:0042752; P:GO:0043161; P:GO:0044085; P:GO:0048366; P:GO:0048522; P:GO:2000026; F:GO:0004842; F:GO:0031625; C:GO:0000794; C:GO:0005819; C:GO:0005829; C:GO:0009524; C:GO:0009941; C:GO:0019005; C:GO:0080008	P:response to auxin; P:embryo development ending in seed dormancy; P:jasmonic acid mediated signaling pathway; P:phloem or xylem histogenesis; P:cellular component organization; P:protein ubiquitination; P:nucleotide-excision repair, DNA incision; P:regulation of circadian rhythm; P:proteasome-mediated ubiquitin-dependent protein catabolic process; P:cellular component biogenesis; P:leaf developm…	5.73155	5.72395	6.83724	8.71982	8.48381	8.63844
	BjuVaA06g000917	-	CCNDBP1	-	-	6.72851	6.72679	6.68229	5.78591	5.77301	5.85106
	BjuVaB03g000943	AT5G20010	ARABIDOPSIS THALIANA RAS-RELATED NUCLEAR PROTEIN, ATRAN1, RAN-1, RAN1, RAS-RELATED NUCLEAR PROTEIN, RAS-RELATED NUCLEAR PROTEIN-1	P:GO:0000054; P:GO:0006606; P:GO:0046686; F:GO:0003729; F:GO:0003924; F:GO:0005515; F:GO:0005525; C:GO:0005618; C:GO:0005635; C:GO:0005730; C:GO:0005794; C:GO:0005829; C:GO:0048046	P:ribosomal subunit export from nucleus; P:protein import into nucleus; P:response to cadmium ion; F:mRNA binding; F:GTPase activity; F:protein binding; F:GTP binding; C:cell wall; C:nuclear envelope; C:nucleolus; C:Golgi apparatus; C:cytosol; C:apoplast	11.2746	11.7215	11.5825	9.62002	9.80148	9.93347
	BjuVaB07g002579	AT1G67580	CDKG2, CYCLIN-DEPENDENT KINASE G2	P:GO:0000398; P:GO:0001558; P:GO:0001824; P:GO:0002225; P:GO:0006355; P:GO:0006468; P:GO:0007088; P:GO:0007276; P:GO:0010584; P:GO:0032953; P:GO:0040019; P:GO:0045752; P:GO:0050684; P:GO:2001234; F:GO:0004693; F:GO:0005515; F:GO:0005524; C:GO:0005654; C:GO:0005737; C:GO:0012505; C:GO:0016020	P:mRNA splicing, via spliceosome; P:regulation of cell growth; P:blastocyst development; P:positive regulation of antimicrobial peptide production; P:regulation of transcription, DNA-templated; P:protein phosphorylation; P:regulation of mitotic nuclear division; P:gamete generation; P:pollen exine formation; P:regulation of (1->3)-beta-D-glucan biosynthetic process; P:positive regulation of embry…	6.06392	5.6757	6.58807	7.83996	7.64836	7.77201
	BjuVaB01g001379	AT4G22910	CCS52A1, CELL CYCLE SWITCH PROTEIN 52 A1, FIZZY-RELATED 2, FZR2	P:GO:0008284; P:GO:0008361; P:GO:0009825; P:GO:0010091; P:GO:0010492; P:GO:0032877; P:GO:0040020; P:GO:0051301; P:GO:0070306; P:GO:0070979; P:GO:0071851; P:GO:0072425; P:GO:0075296; P:GO:0090344; P:GO:1904668; P:GO:1905191; P:GO:1905786; P:GO:2000134; F:GO:0010997; F:GO:0019900; F:GO:1990757; C:GO:0005654; C:GO:0005680; C:GO:0005829; C:GO:0031965; C:GO:0033597	P:positive regulation of cell population proliferation; P:regulation of cell size; P:multidimensional cell growth; P:trichome branching; P:maintenance of shoot apical meristem identity; P:positive regulation of DNA endoreduplication; P:regulation of meiotic nuclear division; P:cell division; P:lens fiber cell differentiation; P:protein K11-linked ubiquitination; P:mitotic G1 cell cycle arrest in …	6.40542	6.12322	6.94365	8.57689	8.43761	8.33001
	BjuVaB03g000164	AT5G04470	SIAMESE, SIM	P:GO:0010026; P:GO:0032877; P:GO:0042742; P:GO:0045736; P:GO:0045839; P:GO:0090393; F:GO:0004861; F:GO:0005515; C:GO:0005634	P:trichome differentiation; P:positive regulation of DNA endoreduplication; P:defense response to bacterium; P:negative regulation of cyclin-dependent protein serine/threonine kinase activity; P:negative regulation of mitotic nuclear division; P:sepal giant cell development; F:cyclin-dependent protein serine/threonine kinase inhibitor activity; F:protein binding; C:nucleus	6.20066	6.2346	6.38908	7.40508	7.42457	7.25455
	BjuVaA10g000586	-	Cyclin-dependent protein kinase inhibitor SMR5	P:GO:0006469; P:GO:0006974; P:GO:0032875; P:GO:0045839; F:GO:0004860; F:GO:0005515; C:GO:0005634	P:negative regulation of protein kinase activity; P:cellular response to DNA damage stimulus; P:regulation of DNA endoreduplication; P:negative regulation of mitotic nuclear division; F:protein kinase inhibitor activity; F:protein binding; C:nucleus	5.58184	5.58184	5.98848	6.01337	6.519	6.5447
	BjuVaA04g001183	-	Cyclin-dependent kinase inhibitor 3	P:GO:0007050; P:GO:0045736; F:GO:0004861; F:GO:0005515; C:GO:0005654	P:cell cycle arrest; P:negative regulation of cyclin-dependent protein serine/threonine kinase activity; F:cyclin-dependent protein serine/threonine kinase inhibitor activity; F:protein binding; C:nucleoplasm	5.58184	5.58184	5.74272	6.57048	6.61653	6.5367
	BjuVaA06g004501	AT4G38600	KAK, KAKTUS, UBIQUITIN-PROTEIN LIGASE 3, UPL3	P:GO:0042023; F:GO:0004842; C:GO:0005886	P:DNA endoreduplication; F:ubiquitin-protein transferase activity; C:plasma membrane	6.25453	6.39116	6.08163	5.58184	5.64422	5.58184
	BjuVaB06g000022	AT4G38600	KAK, KAKTUS, UBIQUITIN-PROTEIN LIGASE 3, UPL3	P:GO:0000209; P:GO:0006974; P:GO:0042023; P:GO:0051053; F:GO:0004842; F:GO:0005515; C:GO:0005886; C:GO:0043231	P:protein polyubiquitination; P:cellular response to DNA damage stimulus; P:DNA endoreduplication; P:negative regulation of DNA metabolic process; F:ubiquitin-protein transferase activity; F:protein binding; C:plasma membrane; C:intracellular membrane-bounded organelle	5.58184	5.58184	6.05283	7.05611	6.83865	6.8978
	BjuVaB03g000092	AT5G02880	UBIQUITIN-PROTEIN LIGASE 4, UPL4	P:GO:0000209; P:GO:0042023; P:GO:0051053; F:GO:0004842; F:GO:0005515; C:GO:0005886; C:GO:0043231	P:protein polyubiquitination; P:DNA endoreduplication; P:negative regulation of DNA metabolic process; F:ubiquitin-protein transferase activity; F:protein binding; C:plasma membrane; C:intracellular membrane-bounded organelle	5.70591	5.6575	7.04988	8.39967	8.42945	8.83362
	BjuVaB01g001794	AT5G02880	UBIQUITIN-PROTEIN LIGASE 4, UPL4	P:GO:0000209; P:GO:0042023; P:GO:0051053; F:GO:0004842; F:GO:0005515; C:GO:0005886; C:GO:0043231	P:protein polyubiquitination; P:DNA endoreduplication; P:negative regulation of DNA metabolic process; F:ubiquitin-protein transferase activity; F:protein binding; C:plasma membrane; C:intracellular membrane-bounded organelle	7.54573	7.63244	8.18575	5.76772	5.7007	6.0221
	BjuVaB04g000735	AT3G63530	BB, BB2, BIG BROTHER, CTL19, ENHANCER1 OF DA1, EOD1	P:GO:0008285; P:GO:0010228; P:GO:0043161; P:GO:0046621; P:GO:0048437; P:GO:0051865; P:GO:1900057; F:GO:0004842; F:GO:0031624; F:GO:0046872; C:GO:0009579	P:negative regulation of cell population proliferation; P:vegetative to reproductive phase transition of meristem; P:proteasome-mediated ubiquitin-dependent protein catabolic process; P:negative regulation of organ growth; P:floral organ development; P:protein autoubiquitination; P:positive regulation of leaf senescence; F:ubiquitin-protein transferase activity; F:ubiquitin conjugating enzyme bin…	6.93059	6.58238	7.23351	8.31196	8.67819	8.6062
	BjuVaA05g002339	AT1G32310	SAMBA	P:GO:0009556; P:GO:0045732; P:GO:0046621; F:GO:0005515; F:GO:0010997	P:microsporogenesis; P:positive regulation of protein catabolic process; P:negative regulation of organ growth; F:protein binding; F:anaphase-promoting complex binding	5.58184	5.58184	5.88369	6.55909	6.64991	6.57795
	BjuVaB01g007561	AT1G80350	AAA1, ATKTN1, BOT1, BOTERO 1, ECTOPIC ROOT HAIR 3, ERH3, FAT ROOT, FRA2, FRAGILE FIBER 2, FRC2, FRC4, FTR, FURCA2, FURCA4, KATANIN, KATANIN 1, KTN1, LUE1	P:GO:0007049; P:GO:0007283; P:GO:0009825; P:GO:0009832; P:GO:0010091; P:GO:0043622; P:GO:0048675; P:GO:0051013; P:GO:0051301; F:GO:0005524; F:GO:0008017; F:GO:0008568; F:GO:0016853; F:GO:0042802; F:GO:0046982; C:GO:0005634; C:GO:0005737; C:GO:0005813; C:GO:0005874; C:GO:0030496; C:GO:0097431	P:cell cycle; P:spermatogenesis; P:multidimensional cell growth; P:plant-type cell wall biogenesis; P:trichome branching; P:cortical microtubule organization; P:axon extension; P:microtubule severing; P:cell division; F:ATP binding; F:microtubule binding; F:microtubule-severing ATPase activity; F:isomerase activity; F:identical protein binding; F:protein heterodimerization activity; C:nucleus; C:…	5.75007	5.58184	6.52737	8.2468	8.08784	7.87446
	BjuVaB04g001001	AT3G52940	ELL1, EXTRA-LONG-LIFESPAN 1, FACKEL, FK, HYD2	P:GO:0000278; P:GO:0006695; P:GO:0006696; P:GO:0030223; F:GO:0003676; F:GO:0008139; F:GO:0050613; F:GO:0051087; F:GO:0070087; F:GO:0070402; C:GO:0005637; C:GO:0005643; C:GO:0005886; C:GO:0030176; C:GO:0043235	P:mitotic cell cycle; P:cholesterol biosynthetic process; P:ergosterol biosynthetic process; P:neutrophil differentiation; F:nucleic acid binding; F:nuclear localization sequence binding; F:delta14-sterol reductase activity; F:chaperone binding; F:chromo shadow domain binding; F:NADPH binding; C:nuclear inner membrane; C:nuclear pore; C:plasma membrane; C:integral component of endoplasmic reticul…	7.53501	7.74746	7.47164	6.60307	6.57186	6.55324
	BjuVaA09g006613	AT1G02010	SEC1A, SECRETORY 1A	P:GO:0006886; P:GO:0006904; P:GO:0007049; P:GO:0010447; P:GO:0016079; P:GO:0017158; P:GO:0031333; P:GO:0031338; P:GO:0032501; P:GO:0032502; P:GO:0034622; P:GO:0043306; P:GO:0043312; P:GO:0050805; P:GO:0051301; P:GO:0071346; F:GO:0017075; F:GO:0019899; F:GO:0030348; C:GO:0005634; C:GO:0005773; C:GO:0005829; C:GO:0005856; C:GO:0009524; C:GO:0016324; C:GO:0019898; C:GO:0030027; C:GO:0030424; C:GO:00…	P:intracellular protein transport; P:vesicle docking involved in exocytosis; P:cell cycle; P:response to acidic pH; P:synaptic vesicle exocytosis; P:regulation of calcium ion-dependent exocytosis; P:negative regulation of protein-containing complex assembly; P:regulation of vesicle fusion; P:multicellular organismal process; P:developmental process; P:cellular protein-containing complex assembly;…	6.26682	6.55907	6.44029	7.14469	6.86965	6.86573
	BjuVaA06g001006	AT1G14350	ATMYB124, FLP, FOUR LIPS, MYB DOMAIN PROTEIN 124, MYB124	P:GO:0000122; P:GO:0006338; P:GO:0009554; P:GO:0009629; P:GO:0009734; P:GO:0009737; P:GO:0009926; P:GO:0010052; P:GO:0010228; P:GO:0010235; P:GO:0010262; P:GO:0010376; P:GO:0010439; P:GO:0010444; P:GO:0032875; P:GO:0045624; P:GO:0045944; P:GO:0045995; P:GO:0050891; P:GO:0051571; P:GO:0051574; P:GO:0055089; P:GO:0061087; P:GO:0080022; P:GO:0090307; P:GO:0090436; P:GO:1901002; P:GO:1901333; P:GO:19…	P:negative regulation of transcription by RNA polymerase II; P:chromatin remodeling; P:megasporogenesis; P:response to gravity; P:auxin-activated signaling pathway; P:response to abscisic acid; P:auxin polar transport; P:guard cell differentiation; P:vegetative to reproductive phase transition of meristem; P:guard mother cell cytokinesis; P:somatic embryogenesis; P:stomatal complex formation; P:r…	7.17405	7.59403	7.5217	8.61524	8.80707	8.68898
	BjuVaB07g006578	AT1G08730	ATXIC, MYOSIN XI C, XIC	P:GO:0007015; P:GO:0007097; P:GO:0009860; P:GO:0010091; P:GO:0010154; P:GO:0030050; P:GO:0048467; P:GO:0048768; P:GO:0051301; P:GO:0051645; P:GO:0051646; P:GO:0060151; P:GO:0090436; P:GO:2000769; F:GO:0000146; F:GO:0005516; F:GO:0005524; F:GO:0030898; F:GO:0042802; F:GO:0051015; C:GO:0009506; C:GO:0016459; C:GO:0030133; C:GO:0031965; C:GO:0035619	P:actin filament organization; P:nuclear migration; P:pollen tube growth; P:trichome branching; P:fruit development; P:vesicle transport along actin filament; P:gynoecium development; P:root hair cell tip growth; P:cell division; P:Golgi localization; P:mitochondrion localization; P:peroxisome localization; P:leaf pavement cell development; P:regulation of establishment or maintenance of cell pol…	6.06129	6.07617	6.66543	7.9533	7.99883	8.00867
	BjuVaB02g001793	AT1G54560	ATXIE, MYOSIN XI E, XIE	P:GO:0007015; P:GO:0007097; P:GO:0009860; P:GO:0010091; P:GO:0010154; P:GO:0030050; P:GO:0048467; P:GO:0048768; P:GO:0051301; P:GO:0051645; P:GO:0051646; P:GO:0060151; P:GO:0090436; P:GO:2000769; F:GO:0000146; F:GO:0005516; F:GO:0005524; F:GO:0030898; F:GO:0042802; F:GO:0051015; C:GO:0009506; C:GO:0016459; C:GO:0030133; C:GO:0031965; C:GO:0035619	P:actin filament organization; P:nuclear migration; P:pollen tube growth; P:trichome branching; P:fruit development; P:vesicle transport along actin filament; P:gynoecium development; P:root hair cell tip growth; P:cell division; P:Golgi localization; P:mitochondrion localization; P:peroxisome localization; P:leaf pavement cell development; P:regulation of establishment or maintenance of cell pol…	5.67061	5.6575	6.01651	6.34388	6.63822	6.60103
	BjuVaA07g000055	AT2G20290	ATXIG, MYOSIN XI G, MYOSIN-LIKE PROTEIN XIG, XIG	P:GO:0007015; P:GO:0009860; P:GO:0010091; P:GO:0010154; P:GO:0030050; P:GO:0048467; P:GO:0048768; P:GO:0051301; P:GO:0051645; P:GO:0051646; P:GO:0060151; P:GO:0090436; F:GO:0000146; F:GO:0005516; F:GO:0005524; F:GO:0030898; F:GO:0042802; F:GO:0051015; C:GO:0009506; C:GO:0016459; C:GO:0030133; C:GO:0035619	P:actin filament organization; P:pollen tube growth; P:trichome branching; P:fruit development; P:vesicle transport along actin filament; P:gynoecium development; P:root hair cell tip growth; P:cell division; P:Golgi localization; P:mitochondrion localization; P:peroxisome localization; P:leaf pavement cell development; F:microfilament motor activity; F:calmodulin binding; F:ATP binding; F:actin-…	6.87705	7.96149	8.3111	5.86209	6.3293	7.21863
	BjuVaA07g003244	AT1G65970	PEROXIREDOXIN IIC, PRXIIC, THIOREDOXIN-DEPENDENT PEROXIDASE 2, TPX2	P:GO:0034599; P:GO:0042744; P:GO:0045454; P:GO:0098869; F:GO:0008379; C:GO:0005829; C:GO:0005886; C:GO:0009941	P:cellular response to oxidative stress; P:hydrogen peroxide catabolic process; P:cell redox homeostasis; P:cellular oxidant detoxification; F:thioredoxin peroxidase activity; C:cytosol; C:plasma membrane; C:chloroplast envelope	7.55101	7.80868	6.58574	7.69707	8.38529	8.12001
	BjuVaA08g001777	AT4G32830	ATAUR1, ATAURORA1, AUR1	P:GO:0000122; P:GO:0002903; P:GO:0007057; P:GO:0007094; P:GO:0007100; P:GO:0009611; P:GO:0009838; P:GO:0009948; P:GO:0031647; P:GO:0032091; P:GO:0032355; P:GO:0032436; P:GO:0032466; P:GO:0032467; P:GO:0034501; P:GO:0034644; P:GO:0036089; P:GO:0043987; P:GO:0043988; P:GO:0044878; P:GO:0046777; P:GO:0051256; P:GO:0051642; P:GO:0071539; P:GO:0097421; P:GO:1900195; P:GO:1990138; F:GO:0005524; F:GO:00…	P:negative regulation of transcription by RNA polymerase II; P:negative regulation of B cell apoptotic process; P:spindle assembly involved in female meiosis I; P:mitotic spindle assembly checkpoint; P:mitotic centrosome separation; P:response to wounding; P:abscission; P:anterior/posterior axis specification; P:regulation of protein stability; P:negative regulation of protein binding; P:response…	5.73064	5.76443	6.74994	7.67205	8.25427	8.31512
	BjuVaB07g003850	AT1G25420	IST1-LIKE 2, ISTL2	P:GO:0007049; P:GO:0009838; P:GO:0015031; P:GO:0016032; P:GO:0045862; P:GO:0048672; P:GO:0051301; F:GO:0019904; C:GO:0005576; C:GO:0005815; C:GO:0012505; C:GO:0031410; C:GO:0043231; C:GO:0090543	P:cell cycle; P:abscission; P:protein transport; P:viral process; P:positive regulation of proteolysis; P:positive regulation of collateral sprouting; P:cell division; F:protein domain specific binding; C:extracellular region; C:microtubule organizing center; C:endomembrane system; C:cytoplasmic vesicle; C:intracellular membrane-bounded organelle; C:Flemming body	8.66122	8.91837	8.6353	5.65267	5.65677	5.72261
	BjuVaB08g005584	AT1G49890	QWRF DOMAIN CONTAINING 2, QWRF2	P:GO:0009658; P:GO:0009960; P:GO:0010342; P:GO:0051225; P:GO:0051301; F:GO:0008017; C:GO:0005777; C:GO:0005880	P:chloroplast organization; P:endosperm development; P:endosperm cellularization; P:spindle assembly; P:cell division; F:microtubule binding; C:peroxisome; C:nuclear microtubule	6.08927	5.91053	6.03424	8.7806	7.7514	6.9011
	BjuVaA05g001882	AT1G50710	AUG4, AUGMIN SUBUNIT 4	P:GO:0051225; P:GO:0051301; F:GO:0051011; C:GO:0005876; C:GO:0009524; C:GO:0070652	P:spindle assembly; P:cell division; F:microtubule minus-end binding; C:spindle microtubule; C:phragmoplast; C:HAUS complex	6.25064	6.35762	6.52577	7.18541	7.19869	7.20865
	BjuVaA09g004961	-	Mitogen-activated protein kinase homolog MMK1	P:GO:0000165; P:GO:0000911; P:GO:0002221; P:GO:0006468; P:GO:0006972; P:GO:0007112; P:GO:0009555; P:GO:0009620; P:GO:0009723; P:GO:0009738; P:GO:0009862; P:GO:0009864; P:GO:0009868; P:GO:0010051; P:GO:0010082; P:GO:0010120; P:GO:0010150; P:GO:0010183; P:GO:0010224; P:GO:0010229; P:GO:0010468; P:GO:0042539; P:GO:0042542; P:GO:0043622; P:GO:0048481; P:GO:0050826; P:GO:0051510; P:GO:0060918; P:GO:00…	P:MAPK cascade; P:cytokinesis by cell plate formation; P:pattern recognition receptor signaling pathway; P:protein phosphorylation; P:hyperosmotic response; P:male meiosis cytokinesis; P:pollen development; P:response to fungus; P:response to ethylene; P:abscisic acid-activated signaling pathway; P:systemic acquired resistance, salicylic acid mediated signaling pathway; P:induced systemic resista…	5.7056	7.35424	8.27444	5.58184	6.15923	7.46089
	BjuVaA05g001832	AT1G51660	ARABIDOPSIS THALIANA MITOGEN-ACTIVATED PROTEIN KINASE KINASE 4, ATMEK4, ATMKK4, MITOGEN-ACTIVATED PROTEIN KINASE KINASE 4, MKK4	P:GO:0000187; P:GO:0002229; P:GO:0009611; P:GO:0009620; P:GO:0009626; P:GO:0009651; P:GO:0009738; P:GO:0009862; P:GO:0009873; P:GO:0009926; P:GO:0010082; P:GO:0010120; P:GO:0010150; P:GO:0010200; P:GO:0010227; P:GO:0010229; P:GO:0010365; P:GO:0042742; P:GO:0045893; P:GO:0046777; P:GO:0051301; P:GO:0051510; P:GO:0090333; F:GO:0004674; F:GO:0004708; F:GO:0005515; F:GO:0005524; F:GO:0030295; C:GO:00…	P:activation of MAPK activity; P:defense response to oomycetes; P:response to wounding; P:response to fungus; P:plant-type hypersensitive response; P:response to salt stress; P:abscisic acid-activated signaling pathway; P:systemic acquired resistance, salicylic acid mediated signaling pathway; P:ethylene-activated signaling pathway; P:auxin polar transport; P:regulation of root meristem growth; P…	6.28461	7.04483	7.23192	5.64525	5.58184	5.8715
	BjuVaA03g003964	AT3G21220	ARABIDOPSIS THALIANA MITOGEN-ACTIVATED PROTEIN KINASE KINASE 5, ATMAP2K_ALPHA, ATMEK5, ATMKK5, MAP KINASE KINASE 5, MAP2K_A, MEK5, MKK5	P:GO:0000187; P:GO:0002229; P:GO:0007112; P:GO:0009611; P:GO:0009620; P:GO:0009626; P:GO:0009631; P:GO:0009651; P:GO:0009738; P:GO:0009862; P:GO:0009873; P:GO:0009926; P:GO:0010051; P:GO:0010082; P:GO:0010120; P:GO:0010150; P:GO:0010200; P:GO:0010227; P:GO:0010229; P:GO:0010311; P:GO:0010365; P:GO:0042742; P:GO:0045893; P:GO:0046777; P:GO:0051510; P:GO:0090333; F:GO:0004674; F:GO:0004708; F:GO:00…	P:activation of MAPK activity; P:defense response to oomycetes; P:male meiosis cytokinesis; P:response to wounding; P:response to fungus; P:plant-type hypersensitive response; P:cold acclimation; P:response to salt stress; P:abscisic acid-activated signaling pathway; P:systemic acquired resistance, salicylic acid mediated signaling pathway; P:ethylene-activated signaling pathway; P:auxin polar tr…	5.87415	5.65752	6.06316	7.67111	7.85693	7.43088
	BjuVaA03g003965	-	Mitogen-activated protein kinase kinase 5	P:GO:0000187; P:GO:0002229; P:GO:0007112; P:GO:0009611; P:GO:0009620; P:GO:0009626; P:GO:0009631; P:GO:0009651; P:GO:0009738; P:GO:0009862; P:GO:0009873; P:GO:0009926; P:GO:0010051; P:GO:0010082; P:GO:0010120; P:GO:0010150; P:GO:0010200; P:GO:0010227; P:GO:0010229; P:GO:0010311; P:GO:0010365; P:GO:0042742; P:GO:0045893; P:GO:0046777; P:GO:0051510; P:GO:0090333; F:GO:0004674; F:GO:0004708; F:GO:00…	P:activation of MAPK activity; P:defense response to oomycetes; P:male meiosis cytokinesis; P:response to wounding; P:response to fungus; P:plant-type hypersensitive response; P:cold acclimation; P:response to salt stress; P:abscisic acid-activated signaling pathway; P:systemic acquired resistance, salicylic acid mediated signaling pathway; P:ethylene-activated signaling pathway; P:auxin polar tr…	5.94992	5.93961	6.58672	7.29537	7.94812	7.74233
	BjuVaB08g002936	-	Mitogen-activated protein kinase kinase 5	P:GO:0000187; P:GO:0002229; P:GO:0007112; P:GO:0009611; P:GO:0009620; P:GO:0009626; P:GO:0009631; P:GO:0009651; P:GO:0009738; P:GO:0009862; P:GO:0009873; P:GO:0009926; P:GO:0010051; P:GO:0010082; P:GO:0010120; P:GO:0010150; P:GO:0010200; P:GO:0010227; P:GO:0010229; P:GO:0010311; P:GO:0010365; P:GO:0042742; P:GO:0045893; P:GO:0046777; P:GO:0051510; P:GO:0090333; F:GO:0004674; F:GO:0004708; F:GO:00…	P:activation of MAPK activity; P:defense response to oomycetes; P:male meiosis cytokinesis; P:response to wounding; P:response to fungus; P:plant-type hypersensitive response; P:cold acclimation; P:response to salt stress; P:abscisic acid-activated signaling pathway; P:systemic acquired resistance, salicylic acid mediated signaling pathway; P:ethylene-activated signaling pathway; P:auxin polar tr…	5.58184	5.72393	7.25653	8.2804	9.0686	9.56711
	BjuVaA01g004294	AT3G13530	MAP3K EPSILON PROTEIN KINASE, MAP3KE1, MAPKKK7, MITOGEN-ACTIVATED PROTEIN KINASE KINASE KINASE 7	P:GO:0000281; P:GO:0000915; P:GO:0030587; P:GO:0036089; P:GO:0045995; P:GO:0046777; P:GO:0051302; P:GO:0051510; P:GO:0061387; P:GO:1902542; F:GO:0004674; F:GO:0005515; F:GO:0005524; C:GO:0005730; C:GO:0005773; C:GO:0005813; C:GO:0005829; C:GO:0005886	P:mitotic cytokinesis; P:actomyosin contractile ring assembly; P:sorocarp development; P:cleavage furrow formation; P:regulation of embryonic development; P:protein autophosphorylation; P:regulation of cell division; P:regulation of unidimensional cell growth; P:regulation of extent of cell growth; P:regulation of protein localization to mitotic spindle pole body; F:protein serine/threonine kinas…	7.65805	8.31741	8.53918	9.13139	9.29918	9.73177
	BjuVaB05g004636	AT3G13530	MAP3K EPSILON PROTEIN KINASE, MAP3KE1, MAPKKK7, MITOGEN-ACTIVATED PROTEIN KINASE KINASE KINASE 7	P:GO:0032506; P:GO:0045995; P:GO:0046777; P:GO:0051302; P:GO:0051510; P:GO:0061387; P:GO:0061640; F:GO:0004674; F:GO:0005515; F:GO:0005524; C:GO:0005730; C:GO:0005773; C:GO:0005815; C:GO:0005829; C:GO:0005886	P:cytokinetic process; P:regulation of embryonic development; P:protein autophosphorylation; P:regulation of cell division; P:regulation of unidimensional cell growth; P:regulation of extent of cell growth; P:cytoskeleton-dependent cytokinesis; F:protein serine/threonine kinase activity; F:protein binding; F:ATP binding; C:nucleolus; C:vacuole; C:microtubule organizing center; C:cytosol; C:plasma…	5.58184	5.58184	5.97427	6.92214	7.01264	6.74812
	BjuVaA06g001771	-	Mitogen-activated protein kinase kinase kinase 17	P:GO:0000165; P:GO:0002831; P:GO:0006468; P:GO:0007049; P:GO:0009737; P:GO:0010098; P:GO:0010103; P:GO:0010229; P:GO:0016043; P:GO:0031347; P:GO:0032101; P:GO:0048522; P:GO:0050793; P:GO:0051301; P:GO:0071554; F:GO:0004674; F:GO:0005515; F:GO:0005524; C:GO:0005886; C:GO:0005938; C:GO:0032153; C:GO:0043226; C:GO:0043229	P:MAPK cascade; P:regulation of response to biotic stimulus; P:protein phosphorylation; P:cell cycle; P:response to abscisic acid; P:suspensor development; P:stomatal complex morphogenesis; P:inflorescence development; P:cellular component organization; P:regulation of defense response; P:regulation of response to external stimulus; P:positive regulation of cellular process; P:regulation of devel…	6.09232	6.15371	6.16739	5.58184	5.58184	5.58184
	BjuVaA07g003290	AT1G66740	ANTI- SILENCING FUNCTION 1A, ASF1A, ATSP7, SGA2, SP7	P:GO:0000122; P:GO:0000724; P:GO:0001649; P:GO:0001835; P:GO:0006335; P:GO:0006336; P:GO:0009294; P:GO:0010091; P:GO:0031567; P:GO:0031936; P:GO:0042692; P:GO:0048024; P:GO:0051301; F:GO:0001103; F:GO:0003682; F:GO:0042393; C:GO:0005654; C:GO:0005700; C:GO:0005737; C:GO:0017053; C:GO:0030875; C:GO:0035059	P:negative regulation of transcription by RNA polymerase II; P:double-strand break repair via homologous recombination; P:osteoblast differentiation; P:blastocyst hatching; P:DNA replication-dependent nucleosome assembly; P:DNA replication-independent nucleosome assembly; P:DNA mediated transformation; P:trichome branching; P:mitotic cell size control checkpoint; P:negative regulation of chromati…	6.22737	6.04323	7.15586	8.50237	8.69257	8.74967
	BjuVaB07g004960	AT1G22530	PATELLIN 2, PATL2	P:GO:0007049; P:GO:0009860; P:GO:0051301; P:GO:0071365; P:GO:0071702; P:GO:1901703; F:GO:0002020; F:GO:0008289; C:GO:0005634; C:GO:0005773; C:GO:0005794; C:GO:0005829; C:GO:0005886; C:GO:0009506; C:GO:0048046	P:cell cycle; P:pollen tube growth; P:cell division; P:cellular response to auxin stimulus; P:organic substance transport; P:protein localization involved in auxin polar transport; F:protease binding; F:lipid binding; C:nucleus; C:vacuole; C:Golgi apparatus; C:cytosol; C:plasma membrane; C:plasmodesma; C:apoplast	5.64278	5.58184	6.20066	5.90342	6.36431	6.50173
	BjuVaB02g003574	AT1G22530	PATELLIN 2, PATL2	P:GO:0007049; P:GO:0009860; P:GO:0016192; P:GO:0051301; P:GO:0071365; P:GO:1901703; F:GO:0002020; F:GO:0008289; C:GO:0005634; C:GO:0005773; C:GO:0005794; C:GO:0005829; C:GO:0005886; C:GO:0009506; C:GO:0048046	P:cell cycle; P:pollen tube growth; P:vesicle-mediated transport; P:cell division; P:cellular response to auxin stimulus; P:protein localization involved in auxin polar transport; F:protease binding; F:lipid binding; C:nucleus; C:vacuole; C:Golgi apparatus; C:cytosol; C:plasma membrane; C:plasmodesma; C:apoplast	6.6049	6.84399	6.94687	7.91762	8.17344	8.17754
	BjuVaB07g003057	AT1G72150	PATELLIN 1, PATL1	P:GO:0007049; P:GO:0009860; P:GO:0051301; P:GO:0071365; P:GO:1901703; F:GO:0002020; F:GO:0008289; C:GO:0005634; C:GO:0005773; C:GO:0005794; C:GO:0005829; C:GO:0005886; C:GO:0009506; C:GO:0048046	P:cell cycle; P:pollen tube growth; P:cell division; P:cellular response to auxin stimulus; P:protein localization involved in auxin polar transport; F:protease binding; F:lipid binding; C:nucleus; C:vacuole; C:Golgi apparatus; C:cytosol; C:plasma membrane; C:plasmodesma; C:apoplast	6.2115	6.18344	6.11337	5.58184	5.64422	5.58184
	BjuVaB03g003378	AT4G09160	PATELLIN 5, PATL5	P:GO:0007049; P:GO:0009860; P:GO:0051301; P:GO:0071365; P:GO:0071702; P:GO:1901703; F:GO:0002020; F:GO:0008289; C:GO:0005634; C:GO:0005773; C:GO:0005794; C:GO:0005829; C:GO:0005886; C:GO:0009506; C:GO:0048046	P:cell cycle; P:pollen tube growth; P:cell division; P:cellular response to auxin stimulus; P:organic substance transport; P:protein localization involved in auxin polar transport; F:protease binding; F:lipid binding; C:nucleus; C:vacuole; C:Golgi apparatus; C:cytosol; C:plasma membrane; C:plasmodesma; C:apoplast	9.98296	9.9835	9.61488	7.20306	7.07436	7.24145
	BjuVaA05g000171	AT2G40430	SMALL ORGAN 4, SMO4	P:GO:0000027; P:GO:0006364; P:GO:0030162; P:GO:0031325; P:GO:0032268; P:GO:0033554; P:GO:1902532; F:GO:0005515; F:GO:0008097; C:GO:0005654; C:GO:0005730	P:ribosomal large subunit assembly; P:rRNA processing; P:regulation of proteolysis; P:positive regulation of cellular metabolic process; P:regulation of cellular protein metabolic process; P:cellular response to stress; P:negative regulation of intracellular signal transduction; F:protein binding; F:5S rRNA binding; C:nucleoplasm; C:nucleolus	7.76891	7.71155	7.84997	8.93027	8.91994	8.58783
	BjuVaB06g002596	AT5G47230	ATERF-5, ATERF5, ATMACD1, ERF102, ERF5, ETHYLENE RESPONSIVE ELEMENT BINDING FACTOR 5, ETHYLENE RESPONSIVE ELEMENT BINDING FACTOR- 5	P:GO:0000302; P:GO:0009408; P:GO:0009409; P:GO:0009624; P:GO:0009644; P:GO:0009733; P:GO:0009864; P:GO:0009873; P:GO:0010087; P:GO:0010200; P:GO:0045893; P:GO:0050832; P:GO:0051301; F:GO:0000976; F:GO:0003700; F:GO:0005515; C:GO:0005634	P:response to reactive oxygen species; P:response to heat; P:response to cold; P:response to nematode; P:response to high light intensity; P:response to auxin; P:induced systemic resistance, jasmonic acid mediated signaling pathway; P:ethylene-activated signaling pathway; P:phloem or xylem histogenesis; P:response to chitin; P:positive regulation of transcription, DNA-templated; P:defense respons…	6.9686	6.88734	7.26928	6.04399	6.26906	6.29774
	BjuVaA06g004144	AT5G47220	ATERF-2, ATERF2, ERF2, ETHYLENE RESPONSE FACTOR- 2, ETHYLENE RESPONSIVE ELEMENT BINDING FACTOR 2	P:GO:0009409; P:GO:0009624; P:GO:0009733; P:GO:0009864; P:GO:0009873; P:GO:0010087; P:GO:0010200; P:GO:0045893; P:GO:0051301; F:GO:0000976; F:GO:0003700; F:GO:0005515; C:GO:0005634	P:response to cold; P:response to nematode; P:response to auxin; P:induced systemic resistance, jasmonic acid mediated signaling pathway; P:ethylene-activated signaling pathway; P:phloem or xylem histogenesis; P:response to chitin; P:positive regulation of transcription, DNA-templated; P:cell division; F:transcription regulatory region sequence-specific DNA binding; F:DNA-binding transcription fa…	7.06873	7.33992	6.52269	6.28872	6.23766	6.0258
	BjuVaB02g000208	AT5G62500	ATEB1, ATEB1B, EB1B, END BINDING PROTEIN 1B	P:GO:0001578; P:GO:0009652; P:GO:0009958; P:GO:0010389; P:GO:0016032; P:GO:0030335; P:GO:0030865; P:GO:0031115; P:GO:0031116; P:GO:0045737; P:GO:0045893; P:GO:0051225; P:GO:0051301; P:GO:0071539; P:GO:0097711; P:GO:1903033; P:GO:1904825; P:GO:1905515; F:GO:0008022; F:GO:0019901; F:GO:0042802; F:GO:0051010; C:GO:0000922; C:GO:0005618; C:GO:0005730; C:GO:0005794; C:GO:0005813; C:GO:0005829; C:GO:00…	P:microtubule bundle formation; P:thigmotropism; P:positive gravitropism; P:regulation of G2/M transition of mitotic cell cycle; P:viral process; P:positive regulation of cell migration; P:cortical cytoskeleton organization; P:negative regulation of microtubule polymerization; P:positive regulation of microtubule polymerization; P:positive regulation of cyclin-dependent protein serine/threonine k…	6.27175	7.4354	7.81058	6.0313	6.14494	6.81882
	BjuVaA01g004064	AT3G16770	ATEBP, EBP, ERF72, ETHYLENE RESPONSE FACTOR 72, ETHYLENE-RESPONSIVE ELEMENT BINDING PROTEIN, RAP2.3, RELATED TO AP2 3	P:GO:0008219; P:GO:0009414; P:GO:0009651; P:GO:0009735; P:GO:0009737; P:GO:0009751; P:GO:0009864; P:GO:0009873; P:GO:0010087; P:GO:0010200; P:GO:0010286; P:GO:0019760; P:GO:0034059; P:GO:0045893; P:GO:0050832; P:GO:0051301; P:GO:0071497; P:GO:2000280; F:GO:0000976; F:GO:0003700; F:GO:0005515; C:GO:0005634; C:GO:0005737; C:GO:0005886	P:cell death; P:response to water deprivation; P:response to salt stress; P:response to cytokinin; P:response to abscisic acid; P:response to salicylic acid; P:induced systemic resistance, jasmonic acid mediated signaling pathway; P:ethylene-activated signaling pathway; P:phloem or xylem histogenesis; P:response to chitin; P:heat acclimation; P:glucosinolate metabolic process; P:response to anoxi…	9.79474	11.0995	11.8513	8.50167	8.67652	9.66166
	BjuVaB04g000710	AT3G63130	RAN GTPASE ACTIVATING PROTEIN 1, RANGAP1	P:GO:0000911; P:GO:0001818; P:GO:0006355; P:GO:0006606; P:GO:0009617; P:GO:0010033; P:GO:0031348; P:GO:0032102; P:GO:0043547; P:GO:0045088; P:GO:1901700; P:GO:1902532; F:GO:0005096; F:GO:0005515; F:GO:0097159; F:GO:1901363; C:GO:0005694; C:GO:0005774; C:GO:0005783; C:GO:0005819; C:GO:0005886; C:GO:0009504; C:GO:0009524; C:GO:0031965; C:GO:0032153	P:cytokinesis by cell plate formation; P:negative regulation of cytokine production; P:regulation of transcription, DNA-templated; P:protein import into nucleus; P:response to bacterium; P:response to organic substance; P:negative regulation of defense response; P:negative regulation of response to external stimulus; P:positive regulation of GTPase activity; P:regulation of innate immune response…	9.23756	9.03457	9.15811	7.48186	7.49971	7.34457
	BjuVaA03g004948	AT4G20900	MALE-STERILE 5, MS5, TDM1	P:GO:0006792; P:GO:0007140; P:GO:0009556; P:GO:0009658; P:GO:0010438; P:GO:0010439; P:GO:0051301; F:GO:0005515; C:GO:0005634	P:regulation of sulfur utilization; P:male meiotic nuclear division; P:microsporogenesis; P:chloroplast organization; P:cellular response to sulfur starvation; P:regulation of glucosinolate biosynthetic process; P:cell division; F:protein binding; C:nucleus	5.58184	5.65752	5.58184	6.15966	6.00848	6.13331
	BjuVaB06g004671	AT5G20440	MOB1D	P:GO:0006915; P:GO:0007059; P:GO:0008285; P:GO:0009554; P:GO:0009556; P:GO:0009734; P:GO:0010449; P:GO:0030707; P:GO:0031952; P:GO:0035265; P:GO:0035329; P:GO:0051301; P:GO:0080141; F:GO:0019901; F:GO:0030295; C:GO:0005654; C:GO:0005730; C:GO:0005769; C:GO:0005802; C:GO:0005813; C:GO:0005829; C:GO:0005886; C:GO:0009524; C:GO:0009705	P:apoptotic process; P:chromosome segregation; P:negative regulation of cell population proliferation; P:megasporogenesis; P:microsporogenesis; P:auxin-activated signaling pathway; P:root meristem growth; P:ovarian follicle cell development; P:regulation of protein autophosphorylation; P:organ growth; P:hippo signaling; P:cell division; P:regulation of jasmonic acid biosynthetic process; F:protei…	6.15409	5.96325	5.83819	6.43915	6.9187	6.55388
	BjuVaB06g001001	AT5G28640	AN3, ANGUSTIFOLIA 3, ARABIDOPSIS GRF1-INTERACTING FACTOR 1, ATGIF1, GIF, GIF1, GRF1-INTERACTING FACTOR, GRF1-INTERACTING FACTOR 1	P:GO:0000226; P:GO:0000902; P:GO:0008283; P:GO:0009955; P:GO:0010582; P:GO:0035556; P:GO:0042493; P:GO:0045944; P:GO:0048013; P:GO:0048825; P:GO:0051301; P:GO:0097150; F:GO:0005515; F:GO:0030374; C:GO:0000776; C:GO:0005654; C:GO:0005829; C:GO:0005881; C:GO:0016514; C:GO:0071564	P:microtubule cytoskeleton organization; P:cell morphogenesis; P:cell population proliferation; P:adaxial/abaxial pattern specification; P:floral meristem determinacy; P:intracellular signal transduction; P:response to drug; P:positive regulation of transcription by RNA polymerase II; P:ephrin receptor signaling pathway; P:cotyledon development; P:cell division; P:neuronal stem cell population ma…	8.00925	6.42783	8.08842	6.47051	5.972	6.73925
	BjuVaA09g000483	AT5G28640	AN3, ANGUSTIFOLIA 3, ARABIDOPSIS GRF1-INTERACTING FACTOR 1, ATGIF1, GIF, GIF1, GRF1-INTERACTING FACTOR, GRF1-INTERACTING FACTOR 1	P:GO:0000226; P:GO:0000902; P:GO:0008283; P:GO:0009955; P:GO:0010582; P:GO:0035556; P:GO:0042493; P:GO:0045944; P:GO:0048013; P:GO:0048825; P:GO:0050773; P:GO:0051301; P:GO:0097150; F:GO:0005515; F:GO:0030374; C:GO:0000776; C:GO:0005654; C:GO:0005829; C:GO:0005881; C:GO:0016514; C:GO:0071564	P:microtubule cytoskeleton organization; P:cell morphogenesis; P:cell population proliferation; P:adaxial/abaxial pattern specification; P:floral meristem determinacy; P:intracellular signal transduction; P:response to drug; P:positive regulation of transcription by RNA polymerase II; P:ephrin receptor signaling pathway; P:cotyledon development; P:regulation of dendrite development; P:cell divisi…	6.39885	6.17341	7.5657	5.67146	5.86544	6.34844
	BjuVaA06g003464	AT5G28640	AN3, ANGUSTIFOLIA 3, ARABIDOPSIS GRF1-INTERACTING FACTOR 1, ATGIF1, GIF, GIF1, GRF1-INTERACTING FACTOR, GRF1-INTERACTING FACTOR 1	P:GO:0000226; P:GO:0000902; P:GO:0008283; P:GO:0009955; P:GO:0010582; P:GO:0035556; P:GO:0042493; P:GO:0045944; P:GO:0048013; P:GO:0048825; P:GO:0051301; P:GO:0097150; F:GO:0005515; F:GO:0030374; C:GO:0000776; C:GO:0005654; C:GO:0005829; C:GO:0005881; C:GO:0016514; C:GO:0071564	P:microtubule cytoskeleton organization; P:cell morphogenesis; P:cell population proliferation; P:adaxial/abaxial pattern specification; P:floral meristem determinacy; P:intracellular signal transduction; P:response to drug; P:positive regulation of transcription by RNA polymerase II; P:ephrin receptor signaling pathway; P:cotyledon development; P:cell division; P:neuronal stem cell population ma…	6.77069	6.1475	7.7285	5.73069	5.7739	6.69775
	BjuVaA02g004301	AT5G28640	AN3, ANGUSTIFOLIA 3, ARABIDOPSIS GRF1-INTERACTING FACTOR 1, ATGIF1, GIF, GIF1, GRF1-INTERACTING FACTOR, GRF1-INTERACTING FACTOR 1	P:GO:0008283; P:GO:0009955; P:GO:0016043; P:GO:0045944; P:GO:0048825; P:GO:0051301; F:GO:0005515; F:GO:0030374; C:GO:0000776; C:GO:0005654; C:GO:0005829; C:GO:0016514	P:cell population proliferation; P:adaxial/abaxial pattern specification; P:cellular component organization; P:positive regulation of transcription by RNA polymerase II; P:cotyledon development; P:cell division; F:protein binding; F:nuclear receptor coactivator activity; C:kinetochore; C:nucleoplasm; C:cytosol; C:SWI/SNF complex	7.06945	6.38021	9.44676	5.81761	5.58184	7.52438
	BjuVaB02g000498	AT5G28640	AN3, ANGUSTIFOLIA 3, ARABIDOPSIS GRF1-INTERACTING FACTOR 1, ATGIF1, GIF, GIF1, GRF1-INTERACTING FACTOR, GRF1-INTERACTING FACTOR 1	P:GO:0000226; P:GO:0000902; P:GO:0008283; P:GO:0009955; P:GO:0010582; P:GO:0035556; P:GO:0042493; P:GO:0045944; P:GO:0048013; P:GO:0048825; P:GO:0051301; P:GO:0097150; F:GO:0005515; F:GO:0030374; C:GO:0000776; C:GO:0005654; C:GO:0005829; C:GO:0005881; C:GO:0016514; C:GO:0071564	P:microtubule cytoskeleton organization; P:cell morphogenesis; P:cell population proliferation; P:adaxial/abaxial pattern specification; P:floral meristem determinacy; P:intracellular signal transduction; P:response to drug; P:positive regulation of transcription by RNA polymerase II; P:ephrin receptor signaling pathway; P:cotyledon development; P:cell division; P:neuronal stem cell population ma…	7.86286	6.57619	7.80291	6.09962	5.67	6.49142
	BjuVaA03g000802	AT5G18270	ANAC087, ARABIDOPSIS NAC DOMAIN CONTAINING PROTEIN 87	P:GO:0009611; P:GO:0009651; P:GO:0009723; P:GO:0009733; P:GO:0009737; P:GO:0010029; P:GO:0010072; P:GO:0010199; P:GO:0010223; P:GO:0042542; P:GO:0043068; P:GO:0045893; P:GO:0048527; P:GO:0051091; P:GO:0051782; P:GO:0080187; P:GO:0090400; P:GO:0090709; P:GO:1900057; P:GO:1902074; P:GO:1903648; P:GO:1904250; F:GO:0000976; F:GO:0003700; F:GO:0042803; F:GO:0046982; C:GO:0005634; C:GO:0005737	P:response to wounding; P:response to salt stress; P:response to ethylene; P:response to auxin; P:response to abscisic acid; P:regulation of seed germination; P:primary shoot apical meristem specification; P:organ boundary specification between lateral organs and the meristem; P:secondary shoot formation; P:response to hydrogen peroxide; P:positive regulation of programmed cell death; P:positive …	6.79067	6.86638	6.60672	5.96605	5.98489	6.15678
	BjuVaA03g004436	AT5G61430	ANAC100, ATNAC5, NAC DOMAIN CONTAINING PROTEIN 100, NAC100	P:GO:0009611; P:GO:0009651; P:GO:0009723; P:GO:0009733; P:GO:0009737; P:GO:0010029; P:GO:0010072; P:GO:0010199; P:GO:0010223; P:GO:0042542; P:GO:0043068; P:GO:0045893; P:GO:0048527; P:GO:0051091; P:GO:0051782; P:GO:0080187; P:GO:0090400; P:GO:0090709; P:GO:1900057; P:GO:1902074; P:GO:1903648; P:GO:1904250; F:GO:0000976; F:GO:0003700; F:GO:0042803; F:GO:0046982; C:GO:0005634; C:GO:0005737	P:response to wounding; P:response to salt stress; P:response to ethylene; P:response to auxin; P:response to abscisic acid; P:regulation of seed germination; P:primary shoot apical meristem specification; P:organ boundary specification between lateral organs and the meristem; P:secondary shoot formation; P:response to hydrogen peroxide; P:positive regulation of programmed cell death; P:positive …	6.31032	7.26482	8.27691	6.20432	6.38956	7.47696
	BjuVaB06g003729	AT5G09330	ANAC082, NAC DOMAIN CONTAINING PROTEIN 82, NAC082, VND-INTERACTING 1, VNI1	P:GO:0002237; P:GO:0009555; P:GO:0009644; P:GO:0009819; P:GO:0009962; P:GO:0010114; P:GO:0010200; P:GO:0010224; P:GO:0010267; P:GO:0031930; P:GO:0034720; P:GO:0045892; P:GO:0045893; P:GO:0048573; P:GO:0051301; P:GO:0060966; P:GO:0070301; P:GO:0071365; P:GO:0090602; P:GO:1900057; P:GO:1900409; P:GO:2000377; F:GO:0000976; F:GO:0003700; F:GO:0005515; C:GO:0005730; C:GO:0005789	P:response to molecule of bacterial origin; P:pollen development; P:response to high light intensity; P:drought recovery; P:regulation of flavonoid biosynthetic process; P:response to red light; P:response to chitin; P:response to UV-B; P:production of ta-siRNAs involved in RNA interference; P:mitochondria-nucleus signaling pathway; P:histone H3-K4 demethylation; P:negative regulation of transcri…	8.1655	8.33849	8.22211	6.92688	7.35336	7.67322
	BjuVaA10g001829	AT5G22290	ANAC089, FRUCTOSE-SENSING QUANTITATIVE TRAIT LOCUS 6, FSQ6, NAC DOMAIN CONTAINING PROTEIN 89, NAC089, NTL14, NTM1-LIKE 14	P:GO:0002230; P:GO:0002237; P:GO:0009626; P:GO:0009789; P:GO:0009845; P:GO:0009910; P:GO:0009938; P:GO:0016032; P:GO:0033619; P:GO:0034976; P:GO:0045893; P:GO:0048573; P:GO:0051301; P:GO:0071333; P:GO:0071365; P:GO:0071472; P:GO:0090602; P:GO:2000039; F:GO:0000976; F:GO:0003700; F:GO:0003713; F:GO:0005515; C:GO:0005634; C:GO:0005783; C:GO:0005886	P:positive regulation of defense response to virus by host; P:response to molecule of bacterial origin; P:plant-type hypersensitive response; P:positive regulation of abscisic acid-activated signaling pathway; P:seed germination; P:negative regulation of flower development; P:negative regulation of gibberellic acid mediated signaling pathway; P:viral process; P:membrane protein proteolysis; P:res…	8.14614	8.3045	7.75174	5.58184	5.64422	5.58184
	BjuVaB06g004776	AT5G22290	ANAC089, FRUCTOSE-SENSING QUANTITATIVE TRAIT LOCUS 6, FSQ6, NAC DOMAIN CONTAINING PROTEIN 89, NAC089, NTL14, NTM1-LIKE 14	P:GO:0009626; P:GO:0009789; P:GO:0009819; P:GO:0009845; P:GO:0009910; P:GO:0009938; P:GO:0010150; P:GO:0033619; P:GO:0034976; P:GO:0045893; P:GO:0048573; P:GO:0051301; P:GO:0071333; P:GO:0071365; P:GO:0071472; P:GO:0090602; P:GO:2000039; P:GO:2000377; F:GO:0000976; F:GO:0003700; F:GO:0005515; C:GO:0005634; C:GO:0005783; C:GO:0005886	P:plant-type hypersensitive response; P:positive regulation of abscisic acid-activated signaling pathway; P:drought recovery; P:seed germination; P:negative regulation of flower development; P:negative regulation of gibberellic acid mediated signaling pathway; P:leaf senescence; P:membrane protein proteolysis; P:response to endoplasmic reticulum stress; P:positive regulation of transcription, DNA…	6.6072	6.47834	6.45242	5.58184	5.58184	5.58184
	BjuVaA01g004186	AT3G15170	ANAC054, ARABIDOPSIS NAC DOMAIN CONTAINING PROTEIN 54, ATNAC1, CUC1, CUP-SHAPED COTYLEDON1	P:GO:0009611; P:GO:0009651; P:GO:0009723; P:GO:0009733; P:GO:0009737; P:GO:0010029; P:GO:0010072; P:GO:0010199; P:GO:0010223; P:GO:0042542; P:GO:0043068; P:GO:0045893; P:GO:0048527; P:GO:0051091; P:GO:0051782; P:GO:0080187; P:GO:0090400; P:GO:0090709; P:GO:1900057; P:GO:1902074; P:GO:1903648; P:GO:1904250; F:GO:0000976; F:GO:0003700; F:GO:0042803; F:GO:0046982; C:GO:0005634; C:GO:0005737	P:response to wounding; P:response to salt stress; P:response to ethylene; P:response to auxin; P:response to abscisic acid; P:regulation of seed germination; P:primary shoot apical meristem specification; P:organ boundary specification between lateral organs and the meristem; P:secondary shoot formation; P:response to hydrogen peroxide; P:positive regulation of programmed cell death; P:positive …	5.92802	6.11591	6.45573	6.82041	6.82747	6.71933
	BjuVaB01g005893	-	NAC domain-containing protein 69	P:GO:0002237; P:GO:0009555; P:GO:0009615; P:GO:0009736; P:GO:0009965; P:GO:0010267; P:GO:0034720; P:GO:0045892; P:GO:0045893; P:GO:0048573; P:GO:0051302; P:GO:0060966; P:GO:0071470; P:GO:1900426; F:GO:0000976; F:GO:0003700; F:GO:0005516; C:GO:0005730; C:GO:0005789; C:GO:0005886; C:GO:0031965	P:response to molecule of bacterial origin; P:pollen development; P:response to virus; P:cytokinin-activated signaling pathway; P:leaf morphogenesis; P:production of ta-siRNAs involved in RNA interference; P:histone H3-K4 demethylation; P:negative regulation of transcription, DNA-templated; P:positive regulation of transcription, DNA-templated; P:photoperiodism, flowering; P:regulation of cell di…	6.17358	6.09331	6.2902	6.52166	6.8352	6.86125
	BjuVaB02g002397	AT2G20190	ATCLASP, CLASP, CLIP-ASSOCIATED PROTEIN	P:GO:0000070; P:GO:0007026; P:GO:0007052; P:GO:0007163; P:GO:0007275; P:GO:0009826; P:GO:0016477; P:GO:0032879; P:GO:0042221; P:GO:0043622; P:GO:0044087; P:GO:0048477; P:GO:0050793; P:GO:0050821; P:GO:0051130; P:GO:0051649; P:GO:0051656; P:GO:0051716; P:GO:0051781; P:GO:0070925; F:GO:0051010; C:GO:0000776; C:GO:0005794; C:GO:0005815; C:GO:0005829; C:GO:0005876; C:GO:0005881; C:GO:0005938; C:GO:00…	P:mitotic sister chromatid segregation; P:negative regulation of microtubule depolymerization; P:mitotic spindle organization; P:establishment or maintenance of cell polarity; P:multicellular organism development; P:unidimensional cell growth; P:cell migration; P:regulation of localization; P:response to chemical; P:cortical microtubule organization; P:regulation of cellular component biogenesis;…	9.58212	9.85771	9.74533	8.68759	8.41984	8.71829
	BjuVaB03g000822	AT5G17800	ATMYB56, BRASSINOSTEROIDS AT VASCULAR AND ORGANIZING CENTER, BRAVO, MYB DOMAIN PROTEIN 56, MYB56	P:GO:0001935; P:GO:0006357; P:GO:0009414; P:GO:0009555; P:GO:0009737; P:GO:0010199; P:GO:0010200; P:GO:0010929; P:GO:0019760; P:GO:0042742; P:GO:0045893; P:GO:0048579; P:GO:0051782; P:GO:0071367; P:GO:0071555; P:GO:0080060; P:GO:0080113; P:GO:1900150; P:GO:1901001; P:GO:1901347; P:GO:1901348; P:GO:1902074; P:GO:1904961; P:GO:2000022; P:GO:2000031; F:GO:0000978; F:GO:0000981; F:GO:0042803; C:GO:00…	P:endothelial cell proliferation; P:regulation of transcription by RNA polymerase II; P:response to water deprivation; P:pollen development; P:response to abscisic acid; P:organ boundary specification between lateral organs and the meristem; P:response to chitin; P:positive regulation of auxin mediated signaling pathway; P:glucosinolate metabolic process; P:defense response to bacterium; P:positi…	6.02867	6.42411	7.92431	5.88215	5.77186	7.63812
	BjuVaB06g004437	AT5G17800	ATMYB56, BRASSINOSTEROIDS AT VASCULAR AND ORGANIZING CENTER, BRAVO, MYB DOMAIN PROTEIN 56, MYB56	P:GO:0001935; P:GO:0006357; P:GO:0006974; P:GO:0008285; P:GO:0009414; P:GO:0009555; P:GO:0009723; P:GO:0009737; P:GO:0009742; P:GO:0010199; P:GO:0010200; P:GO:0010929; P:GO:0019760; P:GO:0042742; P:GO:0045892; P:GO:0045893; P:GO:0048579; P:GO:0051782; P:GO:0080060; P:GO:0080113; P:GO:1900150; P:GO:1901001; P:GO:1904961; P:GO:2000022; P:GO:2000031; P:GO:2000652; F:GO:0000978; F:GO:0000981; F:GO:00…	P:endothelial cell proliferation; P:regulation of transcription by RNA polymerase II; P:cellular response to DNA damage stimulus; P:negative regulation of cell population proliferation; P:response to water deprivation; P:pollen development; P:response to ethylene; P:response to abscisic acid; P:brassinosteroid mediated signaling pathway; P:organ boundary specification between lateral organs and t…	5.81262	6.29934	7.38374	5.58184	5.77871	6.99988
	BjuVaB01g004461	AT5G17800	ATMYB56, BRASSINOSTEROIDS AT VASCULAR AND ORGANIZING CENTER, BRAVO, MYB DOMAIN PROTEIN 56, MYB56	P:GO:0001935; P:GO:0006357; P:GO:0006974; P:GO:0008285; P:GO:0009414; P:GO:0009555; P:GO:0009651; P:GO:0009723; P:GO:0009737; P:GO:0010199; P:GO:0010200; P:GO:0010929; P:GO:0042742; P:GO:0045892; P:GO:0045893; P:GO:0048579; P:GO:0051782; P:GO:0071367; P:GO:0071555; P:GO:0080060; P:GO:0080113; P:GO:1900150; P:GO:1901347; P:GO:1901348; P:GO:1902074; P:GO:1904961; P:GO:2000022; P:GO:2000031; F:GO:00…	P:endothelial cell proliferation; P:regulation of transcription by RNA polymerase II; P:cellular response to DNA damage stimulus; P:negative regulation of cell population proliferation; P:response to water deprivation; P:pollen development; P:response to salt stress; P:response to ethylene; P:response to abscisic acid; P:organ boundary specification between lateral organs and the meristem; P:resp…	6.68424	6.21242	7.12039	6.11453	5.95256	6.10074
	BjuVaB06g001307	AT5G23260	ABS, AGAMOUS-LIKE 32, AGL32, ARABIDOPSIS BSISTER, TRANSPARENT TESTA16, TT16	P:GO:0008360; P:GO:0045595; P:GO:0045944; P:GO:0048316; P:GO:0051302; P:GO:0080060; P:GO:0080155; P:GO:2000029; F:GO:0000977; F:GO:0003700; F:GO:0046983; C:GO:0005634	P:regulation of cell shape; P:regulation of cell differentiation; P:positive regulation of transcription by RNA polymerase II; P:seed development; P:regulation of cell division; P:integument development; P:regulation of double fertilization forming a zygote and endosperm; P:regulation of proanthocyanidin biosynthetic process; F:RNA polymerase II transcription regulatory region sequence-specific D…	9.73445	9.43065	7.99805	6.1467	5.98252	5.58184
	BjuVaB08g002086	AT5G23260	ABS, AGAMOUS-LIKE 32, AGL32, ARABIDOPSIS BSISTER, TRANSPARENT TESTA16, TT16	P:GO:0008360; P:GO:0010095; P:GO:0010097; P:GO:0019252; P:GO:0043068; P:GO:0045595; P:GO:0045944; P:GO:0048316; P:GO:0051302; P:GO:0080060; P:GO:0080155; P:GO:2000029; F:GO:0000977; F:GO:0000981; F:GO:0008134; F:GO:0046983; C:GO:0005634	P:regulation of cell shape; P:specification of petal identity; P:specification of stamen identity; P:starch biosynthetic process; P:positive regulation of programmed cell death; P:regulation of cell differentiation; P:positive regulation of transcription by RNA polymerase II; P:seed development; P:regulation of cell division; P:integument development; P:regulation of double fertilization forming …	8.80907	7.618	7.05052	10.043	8.73998	7.18204
	BjuVaA02g003355	AT5G44700	EDA23, EMBRYO SAC DEVELOPMENT ARREST 23, GASSHO 2, GSO2	P:GO:0006468; P:GO:0006833; P:GO:0006955; P:GO:0009553; P:GO:0009611; P:GO:0009753; P:GO:0009793; P:GO:0010082; P:GO:0030104; P:GO:0042659; P:GO:0042742; P:GO:0045184; P:GO:0048236; P:GO:0051302; P:GO:0055075; P:GO:0071555; P:GO:0090558; P:GO:0090708; P:GO:1903224; P:GO:2000067; P:GO:2000280; F:GO:0001653; F:GO:0004383; F:GO:0005515; F:GO:0005524; F:GO:0042277; F:GO:0106310; F:GO:0106311; C:GO:00…	P:protein phosphorylation; P:water transport; P:immune response; P:embryo sac development; P:response to wounding; P:response to jasmonic acid; P:embryo development ending in seed dormancy; P:regulation of root meristem growth; P:water homeostasis; P:regulation of cell fate specification; P:defense response to bacterium; P:establishment of protein localization; P:plant-type sporogenesis; P:regula…	5.64278	6.79106	6.92799	5.77154	6.04641	6.41734
	BjuVaB08g005195	AT1G46480	WOX4, WUSCHEL RELATED HOMEOBOX 4	P:GO:0007165; P:GO:0008284; P:GO:0009733; P:GO:0009908; P:GO:0009942; P:GO:0009943; P:GO:0009947; P:GO:0010067; P:GO:0010078; P:GO:0010087; P:GO:0010482; P:GO:0010654; P:GO:0010865; P:GO:0045892; P:GO:0048825; P:GO:0080167; P:GO:0090451; P:GO:0090506; P:GO:1902459; F:GO:0003700; F:GO:0005515; F:GO:0043565; C:GO:0005634; C:GO:0005829	P:signal transduction; P:positive regulation of cell population proliferation; P:response to auxin; P:flower development; P:longitudinal axis specification; P:adaxial/abaxial axis specification; P:centrolateral axis specification; P:procambium histogenesis; P:maintenance of root meristem identity; P:phloem or xylem histogenesis; P:regulation of epidermal cell division; P:apical cell fate commitme…	5.73155	5.58184	5.93861	6.38489	6.3215	6.4426
	BjuVaB01g000881	AT4G28650	MDIS1-INTERACTING RECEPTOR LIKE KINASE1, MIK1, PXL2, PXY-LIKE2	P:GO:0010067; P:GO:0010075; P:GO:0010089; P:GO:0010183; P:GO:0010223; P:GO:0030154; P:GO:0046777; P:GO:0051301; P:GO:0099402; F:GO:0005515; F:GO:0005524; F:GO:0106310; F:GO:0106311; C:GO:0005886; C:GO:0016021; C:GO:0090406	P:procambium histogenesis; P:regulation of meristem growth; P:xylem development; P:pollen tube guidance; P:secondary shoot formation; P:cell differentiation; P:protein autophosphorylation; P:cell division; P:plant organ development; F:protein binding; F:ATP binding; F:protein serine kinase activity; F:protein threonine kinase activity; C:plasma membrane; C:integral component of membrane; C:pollen…	8.54212	10.3847	12.2291	7.44896	8.18652	9.09015
	BjuVaA08g001777	AT4G32830	ATAUR1, ATAURORA1, AUR1	P:GO:0000122; P:GO:0002903; P:GO:0007057; P:GO:0007094; P:GO:0007100; P:GO:0009611; P:GO:0009838; P:GO:0009948; P:GO:0031647; P:GO:0032091; P:GO:0032355; P:GO:0032436; P:GO:0032466; P:GO:0032467; P:GO:0034501; P:GO:0034644; P:GO:0036089; P:GO:0043987; P:GO:0043988; P:GO:0044878; P:GO:0046777; P:GO:0051256; P:GO:0051642; P:GO:0071539; P:GO:0097421; P:GO:1900195; P:GO:1990138; F:GO:0005524; F:GO:00…	P:negative regulation of transcription by RNA polymerase II; P:negative regulation of B cell apoptotic process; P:spindle assembly involved in female meiosis I; P:mitotic spindle assembly checkpoint; P:mitotic centrosome separation; P:response to wounding; P:abscission; P:anterior/posterior axis specification; P:regulation of protein stability; P:negative regulation of protein binding; P:response…	5.73064	5.76443	6.74994	7.67205	8.25427	8.31512
	BjuVaA08g001058	AT1G31810	AFH14, ATFH14, FORMIN HOMOLOGY 14	P:GO:0006470; P:GO:0009556; P:GO:0051017; F:GO:0004721; F:GO:0008017; F:GO:0051015; C:GO:0005819; C:GO:0009524; C:GO:0009574	P:protein dephosphorylation; P:microsporogenesis; P:actin filament bundle assembly; F:phosphoprotein phosphatase activity; F:microtubule binding; F:actin filament binding; C:spindle; C:phragmoplast; C:preprophase band	5.64278	5.6757	5.94922	6.61886	6.37241	6.48407
	BjuVaA04g001605	AT2G21060	ATCSP4, ATGRP2B, COLD SHOCK DOMAIN PROTEIN 4, GLYCINE-RICH PROTEIN 2B, GRP2B	P:GO:0009269; P:GO:0009631; P:GO:0009737; P:GO:0009826; P:GO:0031564; P:GO:0032508; P:GO:0043457; P:GO:0048316; P:GO:0048443; P:GO:0060567; F:GO:0001072; F:GO:0003690; F:GO:0003697; F:GO:0003729; F:GO:0005515; F:GO:0008143; F:GO:0008270; C:GO:0005730; C:GO:0005829; C:GO:0005886; C:GO:0031982	P:response to desiccation; P:cold acclimation; P:response to abscisic acid; P:unidimensional cell growth; P:transcription antitermination; P:DNA duplex unwinding; P:regulation of cellular respiration; P:seed development; P:stamen development; P:negative regulation of DNA-templated transcription, termination; F:transcription antitermination factor activity, RNA binding; F:double-stranded DNA bindi…	10.2628	9.51006	9.08242	7.36963	7.28729	7.88535
	BjuVaB07g002342	AT1G69780	ATHB13	P:GO:0006357; P:GO:0009637; P:GO:0009733; P:GO:0009737; P:GO:0009739; P:GO:0009744; P:GO:0010311; P:GO:0030308; P:GO:0045893; P:GO:0048510; P:GO:0048573; P:GO:0048826; P:GO:0080022; F:GO:0000981; F:GO:0042803; F:GO:0043565; C:GO:0005634	P:regulation of transcription by RNA polymerase II; P:response to blue light; P:response to auxin; P:response to abscisic acid; P:response to gibberellin; P:response to sucrose; P:lateral root formation; P:negative regulation of cell growth; P:positive regulation of transcription, DNA-templated; P:regulation of timing of transition from vegetative to reproductive phase; P:photoperiodism, flowerin…	6.00857	5.58184	5.80787	6.17437	6.09703	6.02014
	BjuVaA01g001417	-	Protein DA1-related 2	P:GO:0006508; P:GO:0010088; P:GO:0032875; P:GO:0048364; F:GO:0008233; F:GO:0043130; F:GO:0046872	P:proteolysis; P:phloem development; P:regulation of DNA endoreduplication; P:root development; F:peptidase activity; F:ubiquitin binding; F:metal ion binding	5.7056	5.79961	6.16561	7.04605	6.98571	6.89769
	BjuVaA01g001969	-	Thioredoxin reductase	P:GO:0019430; P:GO:0051781; F:GO:0004791; C:GO:0005759; C:GO:0005829; C:GO:0009941	P:removal of superoxide radicals; P:positive regulation of cell division; F:thioredoxin-disulfide reductase activity; C:mitochondrial matrix; C:cytosol; C:chloroplast envelope	5.58184	5.58184	5.85164	6.42069	6.34643	6.36955
	BjuVaA01g002585	-	Serine/threonine-protein kinase haspin homolog	P:GO:0000278; P:GO:0035407; P:GO:0072355; F:GO:0035402; F:GO:0072354; C:GO:0005634; C:GO:0005737	P:mitotic cell cycle; P:histone H3-T11 phosphorylation; P:histone H3-T3 phosphorylation; F:histone kinase activity (H3-T11 specific); F:histone kinase activity (H3-T3 specific); C:nucleus; C:cytoplasm	6.18173	6.1857	6.40426	7.19332	7.25472	7.26978
	BjuVaA01g002671	-	Breast cancer type 1 susceptibility protein homolog	P:GO:0000724; P:GO:0006301; P:GO:0007059; P:GO:0007420; P:GO:0007584; P:GO:0008630; P:GO:0009934; P:GO:0010078; P:GO:0010492; P:GO:0010575; P:GO:0031398; P:GO:0032355; P:GO:0033147; P:GO:0035067; P:GO:0042307; P:GO:0042325; P:GO:0043065; P:GO:0043627; P:GO:0045717; P:GO:0045739; P:GO:0045766; P:GO:0045892; P:GO:0045944; P:GO:0046826; P:GO:0048366; P:GO:0051571; P:GO:0051573; P:GO:0051865; P:GO:00…	P:double-strand break repair via homologous recombination; P:postreplication repair; P:chromosome segregation; P:brain development; P:response to nutrient; P:intrinsic apoptotic signaling pathway in response to DNA damage; P:regulation of meristem structural organization; P:maintenance of root meristem identity; P:maintenance of shoot apical meristem identity; P:positive regulation of vascular en…	5.58184	5.6575	6.20741	7.38803	7.45553	7.2634
	BjuVaA01g003707	-	Dof zinc finger protein DOF3.1	P:GO:0001944; P:GO:0009611; P:GO:0009625; P:GO:0009733; P:GO:0009751; P:GO:0009753; P:GO:0010052; P:GO:0010118; P:GO:0010200; P:GO:0010439; P:GO:0042545; P:GO:0045787; P:GO:0045893; P:GO:0090057; P:GO:1902066; P:GO:2000280; F:GO:0000976; F:GO:0003700; F:GO:0005515; F:GO:0008270; C:GO:0005730	P:vasculature development; P:response to wounding; P:response to insect; P:response to auxin; P:response to salicylic acid; P:response to jasmonic acid; P:guard cell differentiation; P:stomatal movement; P:response to chitin; P:regulation of glucosinolate biosynthetic process; P:cell wall modification; P:positive regulation of cell cycle; P:positive regulation of transcription, DNA-templated; P:r…	6.24165	5.9784	6.14409	7.51121	7.10071	6.58789
	BjuVaA01g003831	-	Transcription factor FAMA	P:GO:0009631; P:GO:0010377; P:GO:0010444; P:GO:0045597; P:GO:0045893; P:GO:0047484; P:GO:0051782; P:GO:0061086; P:GO:0090547; P:GO:2000038; F:GO:0001216; F:GO:0003677; F:GO:0042803; C:GO:0005634	P:cold acclimation; P:guard cell fate commitment; P:guard mother cell differentiation; P:positive regulation of cell differentiation; P:positive regulation of transcription, DNA-templated; P:regulation of response to osmotic stress; P:negative regulation of cell division; P:negative regulation of histone H3-K27 methylation; P:response to low humidity; P:regulation of stomatal complex development;…	5.89614	5.64826	6.02496	6.94812	7.00364	6.86235
	BjuVaA01g003940	-	Serine/threonine-protein kinase EDR1	P:GO:0000165; P:GO:0001666; P:GO:0002229; P:GO:0007010; P:GO:0008219; P:GO:0009414; P:GO:0009651; P:GO:0009658; P:GO:0009686; P:GO:0009744; P:GO:0009750; P:GO:0009788; P:GO:0010105; P:GO:0010182; P:GO:0032147; P:GO:0033554; P:GO:0036289; P:GO:0042733; P:GO:0045786; P:GO:0048510; P:GO:0050829; P:GO:1900150; P:GO:1900424; P:GO:2000031; P:GO:2000035; P:GO:2000069; F:GO:0000287; F:GO:0004709; F:GO:00…	P:MAPK cascade; P:response to hypoxia; P:defense response to oomycetes; P:cytoskeleton organization; P:cell death; P:response to water deprivation; P:response to salt stress; P:chloroplast organization; P:gibberellin biosynthetic process; P:response to sucrose; P:response to fructose; P:negative regulation of abscisic acid-activated signaling pathway; P:negative regulation of ethylene-activated s…	5.64278	5.58184	6.28035	7.59978	7.56568	7.39881
	BjuVaA01g004176	-	RNA polymerase II subunit A C-terminal domain phosphatase	P:GO:0007049; P:GO:0009409; P:GO:0009414; P:GO:0009651; P:GO:0009737; P:GO:0048523; P:GO:0050434; P:GO:0070940; P:GO:1902074; F:GO:0008022; F:GO:0008134; F:GO:0008420; C:GO:0005634; C:GO:0005815; C:GO:0005819	P:cell cycle; P:response to cold; P:response to water deprivation; P:response to salt stress; P:response to abscisic acid; P:negative regulation of cellular process; P:positive regulation of viral transcription; P:dephosphorylation of RNA polymerase II C-terminal domain; P:response to salt; F:protein C-terminus binding; F:transcription factor binding; F:RNA polymerase II CTD heptapeptide repeat p…	9.96864	10.3036	9.47105	6.40275	6.34586	6.16457
	BjuVaA01g004316	-	S-phase kinase-associated protein 1	P:GO:0000280; P:GO:0002223; P:GO:0006879; P:GO:0006998; P:GO:0010265; P:GO:0010629; P:GO:0010826; P:GO:0010972; P:GO:0016055; P:GO:0030587; P:GO:0031146; P:GO:0031647; P:GO:0035518; P:GO:0038061; P:GO:0038095; P:GO:0043065; P:GO:0043518; P:GO:0043687; P:GO:0046660; P:GO:0050852; P:GO:0051403; P:GO:0051457; P:GO:0070498; P:GO:0070936; P:GO:1902230; P:GO:1904668; F:GO:0004842; F:GO:0008013; F:GO:00…	P:nuclear division; P:stimulatory C-type lectin receptor signaling pathway; P:cellular iron ion homeostasis; P:nuclear envelope organization; P:SCF complex assembly; P:negative regulation of gene expression; P:negative regulation of centrosome duplication; P:negative regulation of G2/M transition of mitotic cell cycle; P:Wnt signaling pathway; P:sorocarp development; P:SCF-dependent proteasomal u…	5.58184	5.58184	6.10046	7.39891	7.30181	7.30408
	BjuVaA01g004598	-	Thioredoxin reductase	P:GO:0019430; P:GO:0051781; F:GO:0004791; C:GO:0005759; C:GO:0005829; C:GO:0009941	P:removal of superoxide radicals; P:positive regulation of cell division; F:thioredoxin-disulfide reductase activity; C:mitochondrial matrix; C:cytosol; C:chloroplast envelope	5.58184	5.81955	6.53214	8.43907	7.87903	7.75841
	BjuVaA02g002491	-	Tumor susceptibility gene 101 protein	P:GO:0007049; P:GO:0009888; P:GO:0010605; P:GO:0015031; P:GO:0030154; P:GO:0031324; P:GO:0040008; P:GO:0044085; P:GO:0045859; P:GO:0046907; P:GO:0048522; P:GO:0051050; P:GO:0051128; P:GO:0051172; P:GO:0060627; P:GO:1902186; P:GO:1903506; P:GO:1903902; F:GO:0003712; F:GO:0005515; C:GO:0005634; C:GO:0010008	P:cell cycle; P:tissue development; P:negative regulation of macromolecule metabolic process; P:protein transport; P:cell differentiation; P:negative regulation of cellular metabolic process; P:regulation of growth; P:cellular component biogenesis; P:regulation of protein kinase activity; P:intracellular transport; P:positive regulation of cellular process; P:positive regulation of transport; P:r…	5.58184	5.58184	5.9857	6.87432	6.87429	6.82006
	BjuVaA02g004111	-	5'-AMP-activated protein kinase catalytic subunit alpha-2	P:GO:0001666; P:GO:0005982; P:GO:0006853; P:GO:0006979; P:GO:0007050; P:GO:0008202; P:GO:0009594; P:GO:0009635; P:GO:0009749; P:GO:0009789; P:GO:0010050; P:GO:0010182; P:GO:0010228; P:GO:0010353; P:GO:0010468; P:GO:0010605; P:GO:0016032; P:GO:0016239; P:GO:0031399; P:GO:0031669; P:GO:0033043; P:GO:0033554; P:GO:0042128; P:GO:0042304; P:GO:0042593; P:GO:0046777; P:GO:0050688; P:GO:0051173; P:GO:00…	P:response to hypoxia; P:starch metabolic process; P:carnitine shuttle; P:response to oxidative stress; P:cell cycle arrest; P:steroid metabolic process; P:detection of nutrient; P:response to herbicide; P:response to glucose; P:positive regulation of abscisic acid-activated signaling pathway; P:vegetative phase change; P:sugar mediated signaling pathway; P:vegetative to reproductive phase transi…	6.60274	6.37853	6.73119	7.64918	7.67331	7.64671
	BjuVaA02g004651	-	Serine/threonine-protein kinase greatwall	P:GO:0000086; P:GO:0006974; P:GO:0009826; P:GO:0018105; P:GO:0032515; P:GO:0035556; P:GO:0045842; P:GO:0046777; F:GO:0004674; F:GO:0004857; F:GO:0005524; F:GO:0046872; F:GO:0051721; C:GO:0005634; C:GO:0005829; C:GO:0005856; C:GO:0005886; C:GO:0035618	P:G2/M transition of mitotic cell cycle; P:cellular response to DNA damage stimulus; P:unidimensional cell growth; P:peptidyl-serine phosphorylation; P:negative regulation of phosphoprotein phosphatase activity; P:intracellular signal transduction; P:positive regulation of mitotic metaphase/anaphase transition; P:protein autophosphorylation; F:protein serine/threonine kinase activity; F:enzyme in…	6.14656	6.22484	6.06894	5.58184	5.58184	5.58184
	BjuVaA03g000824	-	Myosin-17	P:GO:0007015; P:GO:0007097; P:GO:0009860; P:GO:0010091; P:GO:0010154; P:GO:0030050; P:GO:0048467; P:GO:0048768; P:GO:0051301; P:GO:0051645; P:GO:0051646; P:GO:0060151; P:GO:0090436; P:GO:2000769; F:GO:0000146; F:GO:0005516; F:GO:0005524; F:GO:0030898; F:GO:0042802; F:GO:0051015; C:GO:0009506; C:GO:0016461; C:GO:0030133; C:GO:0031965; C:GO:0035619	P:actin filament organization; P:nuclear migration; P:pollen tube growth; P:trichome branching; P:fruit development; P:vesicle transport along actin filament; P:gynoecium development; P:root hair cell tip growth; P:cell division; P:Golgi localization; P:mitochondrion localization; P:peroxisome localization; P:leaf pavement cell development; P:regulation of establishment or maintenance of cell pol…	6.47249	6.41284	6.45375	5.82388	5.76309	5.93783
	BjuVaA03g003308	-	Transforming acidic coiled-coil-containing protein 3	P:GO:0000226; P:GO:0022402; P:GO:0048731; P:GO:0050794; C:GO:0015630	P:microtubule cytoskeleton organization; P:cell cycle process; P:system development; P:regulation of cellular process; C:microtubule cytoskeleton	5.66969	5.89697	5.93861	6.10444	7.6322	7.13219
	BjuVaA03g005749	-	Chromodomain-helicase-DNA-binding protein 5	P:GO:0006338; P:GO:0006357; P:GO:0009733; P:GO:0009736; P:GO:0009739; P:GO:0009788; P:GO:0030154; P:GO:0045892; P:GO:0048513; P:GO:0051301; P:GO:2000023; F:GO:0000976; F:GO:0003682; F:GO:0004386; F:GO:0005524; F:GO:0008134; F:GO:0046872; F:GO:0070615; C:GO:0000785; C:GO:0005654; C:GO:0005815; C:GO:0017053; C:GO:0140513	P:chromatin remodeling; P:regulation of transcription by RNA polymerase II; P:response to auxin; P:cytokinin-activated signaling pathway; P:response to gibberellin; P:negative regulation of abscisic acid-activated signaling pathway; P:cell differentiation; P:negative regulation of transcription, DNA-templated; P:animal organ development; P:cell division; P:regulation of lateral root development; …	5.90117	6.29204	6.59209	6.92308	7.09852	7.1452
	BjuVaA03g006177	-	Phosphatidylinositol 3-kinase, nodule isoform	P:GO:0000045; P:GO:0006281; P:GO:0006897; P:GO:0008284; P:GO:0008361; P:GO:0009651; P:GO:0009825; P:GO:0010091; P:GO:0010492; P:GO:0030242; P:GO:0032877; P:GO:0036092; P:GO:0040020; P:GO:0046854; P:GO:0048015; P:GO:0051301; P:GO:0055046; P:GO:0070306; P:GO:0070979; P:GO:0072425; P:GO:0072593; P:GO:0075296; P:GO:0090344; P:GO:1901990; P:GO:1904668; P:GO:1905191; P:GO:1905786; F:GO:0005515; F:GO:00…	P:autophagosome assembly; P:DNA repair; P:endocytosis; P:positive regulation of cell population proliferation; P:regulation of cell size; P:response to salt stress; P:multidimensional cell growth; P:trichome branching; P:maintenance of shoot apical meristem identity; P:autophagy of peroxisome; P:positive regulation of DNA endoreduplication; P:phosphatidylinositol-3-phosphate biosynthetic process;…	5.85486	5.79961	6.30419	8.09187	7.86509	7.76472
	BjuVaA04g000614	-	Thioredoxin reductase	P:GO:0051781; F:GO:0004791; C:GO:0005739; C:GO:0005829; C:GO:0009941	P:positive regulation of cell division; F:thioredoxin-disulfide reductase activity; C:mitochondrion; C:cytosol; C:chloroplast envelope	5.66969	5.58184	6.28086	7.44683	7.43829	7.23907
	BjuVaA04g000862	-	Cystinosin homolog	P:GO:0002088; P:GO:0006261; P:GO:0006749; P:GO:0006909; P:GO:0007040; P:GO:0007049; P:GO:0007420; P:GO:0007616; P:GO:0007625; P:GO:0007628; P:GO:0008542; P:GO:0009793; P:GO:0015811; P:GO:0042276; P:GO:0046034; P:GO:0051781; P:GO:0055085; P:GO:1903427; F:GO:0003677; F:GO:0015184; F:GO:0070182; C:GO:0005765; C:GO:0005769; C:GO:0005770; C:GO:0005886; C:GO:0008622; C:GO:0016021; C:GO:0045111	P:lens development in camera-type eye; P:DNA-dependent DNA replication; P:glutathione metabolic process; P:phagocytosis; P:lysosome organization; P:cell cycle; P:brain development; P:long-term memory; P:grooming behavior; P:adult walking behavior; P:visual learning; P:embryo development ending in seed dormancy; P:L-cystine transport; P:error-prone translesion synthesis; P:ATP metabolic process; P…	6.48589	6.19649	6.54674	7.76518	7.63826	7.49095
	BjuVaA04g002379	-	40S ribosomal protein S3	P:GO:0007059; P:GO:0017148; P:GO:0031116; P:GO:0031397; P:GO:0032079; P:GO:0032743; P:GO:0042104; P:GO:0042769; P:GO:0043507; P:GO:0045738; P:GO:0050862; P:GO:0051092; P:GO:0051225; P:GO:0051301; P:GO:0061481; P:GO:0070301; P:GO:0071356; P:GO:1901224; P:GO:1902231; P:GO:1902546; P:GO:1905053; P:GO:1990090; P:GO:2001272; F:GO:0000977; F:GO:0003729; F:GO:0003735; F:GO:0004520; F:GO:0008017; F:GO:00…	P:chromosome segregation; P:negative regulation of translation; P:positive regulation of microtubule polymerization; P:negative regulation of protein ubiquitination; P:positive regulation of endodeoxyribonuclease activity; P:positive regulation of interleukin-2 production; P:positive regulation of activated T cell proliferation; P:DNA damage response, detection of DNA damage; P:positive regulatio…	9.5086	9.41807	8.96374	7.33309	7.48462	7.2691
	BjuVaA04g002448	-	CCR4-NOT transcription complex subunit 1	P:GO:0000288; P:GO:0006357; P:GO:0006417; P:GO:0007275; P:GO:0009968; P:GO:0010603; P:GO:0031047; P:GO:0040007; P:GO:0051172; P:GO:0051726; P:GO:0061014; P:GO:2000113; F:GO:0019904; F:GO:0035257; C:GO:0005737; C:GO:0030015; C:GO:0043231	P:nuclear-transcribed mRNA catabolic process, deadenylation-dependent decay; P:regulation of transcription by RNA polymerase II; P:regulation of translation; P:multicellular organism development; P:negative regulation of signal transduction; P:regulation of cytoplasmic mRNA processing body assembly; P:gene silencing by RNA; P:growth; P:negative regulation of nitrogen compound metabolic process; P…	5.79205	6.25465	6.50579	7.28437	7.24389	7.1311
	BjuVaA05g001320	-	40S ribosomal protein S3	P:GO:0007059; P:GO:0017148; P:GO:0031116; P:GO:0031397; P:GO:0032079; P:GO:0032743; P:GO:0042104; P:GO:0042769; P:GO:0043507; P:GO:0045738; P:GO:0050862; P:GO:0051092; P:GO:0051225; P:GO:0051301; P:GO:0061481; P:GO:0070301; P:GO:0071356; P:GO:1901224; P:GO:1902231; P:GO:1902546; P:GO:1905053; P:GO:1990090; P:GO:2001272; F:GO:0000977; F:GO:0003729; F:GO:0003735; F:GO:0004520; F:GO:0008017; F:GO:00…	P:chromosome segregation; P:negative regulation of translation; P:positive regulation of microtubule polymerization; P:negative regulation of protein ubiquitination; P:positive regulation of endodeoxyribonuclease activity; P:positive regulation of interleukin-2 production; P:positive regulation of activated T cell proliferation; P:DNA damage response, detection of DNA damage; P:positive regulatio…	6.78732	6.36788	6.77478	7.57578	7.81004	7.71844
	BjuVaA05g001813	-	Leucine-rich repeat receptor-like protein kinase PXC2	P:GO:0002229; P:GO:0006468; P:GO:0042742; P:GO:0048364; P:GO:0051302; F:GO:0004674; F:GO:0005515; F:GO:0005524; C:GO:0005773; C:GO:0005886; C:GO:0016021	P:defense response to oomycetes; P:protein phosphorylation; P:defense response to bacterium; P:root development; P:regulation of cell division; F:protein serine/threonine kinase activity; F:protein binding; F:ATP binding; C:vacuole; C:plasma membrane; C:integral component of membrane	5.58184	5.58184	5.89762	6.60285	6.77396	6.80421
	BjuVaA05g001895	-	Ubiquitin-conjugating enzyme E2 C	P:GO:0010994; P:GO:0031145; P:GO:0031536; P:GO:0045842; P:GO:0051301; P:GO:0070936; P:GO:0070979; P:GO:1903364; P:GO:1904668; F:GO:0005524; F:GO:0044389; F:GO:0061631; C:GO:0005654; C:GO:0005680; C:GO:0005829; C:GO:0005886; C:GO:0031616	P:free ubiquitin chain polymerization; P:anaphase-promoting complex-dependent catabolic process; P:positive regulation of exit from mitosis; P:positive regulation of mitotic metaphase/anaphase transition; P:cell division; P:protein K48-linked ubiquitination; P:protein K11-linked ubiquitination; P:positive regulation of cellular protein catabolic process; P:positive regulation of ubiquitin protein…	5.73155	5.77237	6.38607	7.51839	7.85746	7.94103
	BjuVaA05g001939	-	26S proteasome non-ATPase regulatory subunit 2	P:GO:0000165; P:GO:0000209; P:GO:0002223; P:GO:0002479; P:GO:0006521; P:GO:0006972; P:GO:0009751; P:GO:0010972; P:GO:0016579; P:GO:0031145; P:GO:0031146; P:GO:0033209; P:GO:0038061; P:GO:0038095; P:GO:0043312; P:GO:0043488; P:GO:0043687; P:GO:0050852; P:GO:0055085; P:GO:0060071; P:GO:0061418; P:GO:0070498; P:GO:0090090; P:GO:0090263; P:GO:1902036; F:GO:0043130; C:GO:0005576; C:GO:0005654; C:GO:00…	P:MAPK cascade; P:protein polyubiquitination; P:stimulatory C-type lectin receptor signaling pathway; P:antigen processing and presentation of exogenous peptide antigen via MHC class I, TAP-dependent; P:regulation of cellular amino acid metabolic process; P:hyperosmotic response; P:response to salicylic acid; P:negative regulation of G2/M transition of mitotic cell cycle; P:protein deubiquitinati…	8.20788	8.34247	8.09286	6.7934	6.75019	6.85897
	BjuVaA05g002166	-	Ubiquitin-conjugating enzyme E2 D2	P:GO:0000122; P:GO:0006625; P:GO:0007140; P:GO:0016322; P:GO:0016579; P:GO:0030509; P:GO:0030718; P:GO:0031145; P:GO:0031647; P:GO:0035519; P:GO:0035666; P:GO:0044314; P:GO:0045676; P:GO:0045879; P:GO:0048132; P:GO:0051276; P:GO:0051865; P:GO:0061057; P:GO:0070534; P:GO:0070936; P:GO:0070979; P:GO:0085020; P:GO:0097039; P:GO:1901990; P:GO:1902916; F:GO:0005524; F:GO:0031625; F:GO:0061630; F:GO:00…	P:negative regulation of transcription by RNA polymerase II; P:protein targeting to peroxisome; P:male meiotic nuclear division; P:neuron remodeling; P:protein deubiquitination; P:BMP signaling pathway; P:germ-line stem cell population maintenance; P:anaphase-promoting complex-dependent catabolic process; P:regulation of protein stability; P:protein K29-linked ubiquitination; P:TRIF-dependent tol…	5.7663	7.5751	8.22406	5.58184	5.64422	7.24987
	BjuVaA06g000304	-	Ubiquitin-conjugating enzyme E2 C	P:GO:0010994; P:GO:0031145; P:GO:0031536; P:GO:0045842; P:GO:0051301; P:GO:0070936; P:GO:0070979; P:GO:1903364; P:GO:1904668; F:GO:0005524; F:GO:0044389; F:GO:0061631; C:GO:0005654; C:GO:0005680; C:GO:0005829; C:GO:0005886; C:GO:0031616	P:free ubiquitin chain polymerization; P:anaphase-promoting complex-dependent catabolic process; P:positive regulation of exit from mitosis; P:positive regulation of mitotic metaphase/anaphase transition; P:cell division; P:protein K48-linked ubiquitination; P:protein K11-linked ubiquitination; P:positive regulation of cellular protein catabolic process; P:positive regulation of ubiquitin protein…	8.35194	9.29816	8.98375	7.10914	7.14315	7.12354
	BjuVaA06g002056	-	Serine/threonine-protein phosphatase PP1	P:GO:0006468; P:GO:0006470; P:GO:0007059; P:GO:0009740; P:GO:0009860; P:GO:0010161; P:GO:0048768; P:GO:0051726; F:GO:0005515; F:GO:0046872; F:GO:0106306; F:GO:0106307; C:GO:0000164; C:GO:0005730; C:GO:0005829	P:protein phosphorylation; P:protein dephosphorylation; P:chromosome segregation; P:gibberellic acid mediated signaling pathway; P:pollen tube growth; P:red light signaling pathway; P:root hair cell tip growth; P:regulation of cell cycle; F:protein binding; F:metal ion binding; F:protein serine phosphatase activity; F:protein threonine phosphatase activity; C:protein phosphatase type 1 complex; C…	7.52046	7.3604	7.1959	5.64862	5.58184	5.76326
	BjuVaA06g003582	-	60S ribosomal protein L5	P:GO:0000027; P:GO:0006412; P:GO:0009955; P:GO:0009965; P:GO:0051301; F:GO:0003729; F:GO:0003735; F:GO:0008097; C:GO:0005654; C:GO:0005730; C:GO:0005773; C:GO:0005794; C:GO:0005886; C:GO:0022625	P:ribosomal large subunit assembly; P:translation; P:adaxial/abaxial pattern specification; P:leaf morphogenesis; P:cell division; F:mRNA binding; F:structural constituent of ribosome; F:5S rRNA binding; C:nucleoplasm; C:nucleolus; C:vacuole; C:Golgi apparatus; C:plasma membrane; C:cytosolic large ribosomal subunit	7.26264	7.21342	6.936	6.69131	6.39417	6.27601
	BjuVaA07g000541	-	Ribonucleoside-diphosphate reductase small chain C	P:GO:0006260; P:GO:0006281; P:GO:0007275; P:GO:0012501; P:GO:0051726; F:GO:0016491	P:DNA replication; P:DNA repair; P:multicellular organism development; P:programmed cell death; P:regulation of cell cycle; F:oxidoreductase activity	5.7663	5.87473	6.22072	6.70564	6.58695	6.84555
	BjuVaA07g001600	-	Transcription factor MYB124	P:GO:0006355; P:GO:0009554; P:GO:0009629; P:GO:0009737; P:GO:0010052; P:GO:0010235; P:GO:0010376; P:GO:0010444; P:GO:0032875; P:GO:0050891; P:GO:1901002; P:GO:1901333; P:GO:1902584; P:GO:1902806; P:GO:2000037; F:GO:0003700; F:GO:0005515; F:GO:0043565; C:GO:0005634	P:regulation of transcription, DNA-templated; P:megasporogenesis; P:response to gravity; P:response to abscisic acid; P:guard cell differentiation; P:guard mother cell cytokinesis; P:stomatal complex formation; P:guard mother cell differentiation; P:regulation of DNA endoreduplication; P:multicellular organismal water homeostasis; P:positive regulation of response to salt stress; P:positive regul…	5.73251	5.58184	6.10764	7.18811	7.28783	7.27942
	BjuVaA07g001768	-	Probable dimethyladenosine transferase	P:GO:0001708; P:GO:0008652; P:GO:0009073; P:GO:0009826; P:GO:0009834; P:GO:0010315; P:GO:0031167; P:GO:0046085; P:GO:0051301; P:GO:0055085; P:GO:0090355; P:GO:0090358; F:GO:0000179; F:GO:0003723; F:GO:0022857; C:GO:0005730; C:GO:0005739; C:GO:0005887; C:GO:0005938; C:GO:0009705	P:cell fate specification; P:cellular amino acid biosynthetic process; P:aromatic amino acid family biosynthetic process; P:unidimensional cell growth; P:plant-type secondary cell wall biogenesis; P:auxin efflux; P:rRNA methylation; P:adenosine metabolic process; P:cell division; P:transmembrane transport; P:positive regulation of auxin metabolic process; P:positive regulation of tryptophan metab…	6.55522	6.3943	6.48557	7.29064	7.31752	7.28753
	BjuVaA07g001987	-	Putative E3 ubiquitin-protein ligase XBAT34	P:GO:0001501; P:GO:0006355; P:GO:0006468; P:GO:0006471; P:GO:0007049; P:GO:0009790; P:GO:0009887; P:GO:0016567; P:GO:0018193; P:GO:0032206; P:GO:0032210; P:GO:0033365; P:GO:0060323; P:GO:0065009; P:GO:2000060; P:GO:2000573; P:GO:2001251; F:GO:0003676; F:GO:0004842; F:GO:0005515; F:GO:0008270; F:GO:0016763; F:GO:0030941; F:GO:0051861; C:GO:0000781; C:GO:0000922; C:GO:0005635; C:GO:0005654; C:GO:00…	P:skeletal system development; P:regulation of transcription, DNA-templated; P:protein phosphorylation; P:protein ADP-ribosylation; P:cell cycle; P:embryo development; P:animal organ morphogenesis; P:protein ubiquitination; P:peptidyl-amino acid modification; P:positive regulation of telomere maintenance; P:regulation of telomere maintenance via telomerase; P:protein localization to organelle; P:…	6.70096	6.38056	6.20093	5.69152	5.71632	5.58184
	BjuVaA07g002341	-	Scarecrow-like protein 27	P:GO:0006355; P:GO:0009725; P:GO:0033993; P:GO:0048580; P:GO:0048768; P:GO:0048831; P:GO:0051093; P:GO:0051241; P:GO:0051301; P:GO:1901700; P:GO:2000241; F:GO:0003700; F:GO:0005515; F:GO:0043565; C:GO:0005634	P:regulation of transcription, DNA-templated; P:response to hormone; P:response to lipid; P:regulation of post-embryonic development; P:root hair cell tip growth; P:regulation of shoot system development; P:negative regulation of developmental process; P:negative regulation of multicellular organismal process; P:cell division; P:response to oxygen-containing compound; P:regulation of reproductive…	7.08647	6.54547	6.61794	7.65663	7.38975	7.12125
	BjuVaA08g001031	-	Zinc finger protein ZPR1	P:GO:0001832; P:GO:0006996; P:GO:0007399; P:GO:0008283; P:GO:0009749; P:GO:0010628; P:GO:0022402; P:GO:0030154; P:GO:0034645; P:GO:0051254; P:GO:0051716; F:GO:0005515; F:GO:0008270; C:GO:0005737; C:GO:0016604; C:GO:0030424; C:GO:0043025; C:GO:0043232	P:blastocyst growth; P:organelle organization; P:nervous system development; P:cell population proliferation; P:response to glucose; P:positive regulation of gene expression; P:cell cycle process; P:cell differentiation; P:cellular macromolecule biosynthetic process; P:positive regulation of RNA metabolic process; P:cellular response to stimulus; F:protein binding; F:zinc ion binding; C:cytoplasm…	7.03864	7.96476	8.11249	6.54712	6.68959	7.10778
	BjuVaA08g001353	-	26S proteasome regulatory subunit 4	P:GO:0000209; P:GO:0000281; P:GO:0006457; P:GO:0006521; P:GO:0007292; P:GO:0007623; P:GO:0008063; P:GO:0010078; P:GO:0010972; P:GO:0016579; P:GO:0030587; P:GO:0034629; P:GO:0043161; P:GO:0043171; P:GO:0043488; P:GO:0043687; P:GO:0048232; P:GO:0050852; P:GO:0055085; P:GO:0060071; P:GO:0061418; P:GO:0070651; P:GO:0070682; P:GO:0090263; P:GO:1901215; P:GO:1901800; P:GO:1902036; F:GO:0005524; F:GO:00…	P:protein polyubiquitination; P:mitotic cytokinesis; P:protein folding; P:regulation of cellular amino acid metabolic process; P:female gamete generation; P:circadian rhythm; P:Toll signaling pathway; P:maintenance of root meristem identity; P:negative regulation of G2/M transition of mitotic cell cycle; P:protein deubiquitination; P:sorocarp development; P:cellular protein-containing complex loc…	5.58184	5.64826	6.23728	7.73003	7.57879	7.60254
	BjuVaA08g001993	-	26S proteasome non-ATPase regulatory subunit 2	P:GO:0000165; P:GO:0000209; P:GO:0002223; P:GO:0002479; P:GO:0006521; P:GO:0006972; P:GO:0009751; P:GO:0010972; P:GO:0016579; P:GO:0031145; P:GO:0031146; P:GO:0033209; P:GO:0038061; P:GO:0038095; P:GO:0042176; P:GO:0043312; P:GO:0043488; P:GO:0043687; P:GO:0050790; P:GO:0050852; P:GO:0055085; P:GO:0060071; P:GO:0061418; P:GO:0070498; P:GO:0090090; P:GO:0090263; P:GO:1902036; F:GO:0004175; F:GO:00…	P:MAPK cascade; P:protein polyubiquitination; P:stimulatory C-type lectin receptor signaling pathway; P:antigen processing and presentation of exogenous peptide antigen via MHC class I, TAP-dependent; P:regulation of cellular amino acid metabolic process; P:hyperosmotic response; P:response to salicylic acid; P:negative regulation of G2/M transition of mitotic cell cycle; P:protein deubiquitinati…	8.10944	7.95658	7.87397	5.94172	5.9833	5.87983
	BjuVaA08g003241	-	Thioredoxin reductase	P:GO:0019430; P:GO:0051781; F:GO:0004791; C:GO:0005759; C:GO:0005829; C:GO:0009941	P:removal of superoxide radicals; P:positive regulation of cell division; F:thioredoxin-disulfide reductase activity; C:mitochondrial matrix; C:cytosol; C:chloroplast envelope	5.58184	5.58184	5.83178	6.41269	6.25453	6.48041
	BjuVaA08g003258	-	Serine/threonine-protein kinase MAK	P:GO:0000165; P:GO:0010468; P:GO:0032502; P:GO:0035720; P:GO:0035721; P:GO:0045494; P:GO:0046777; P:GO:0051726; P:GO:1902856; P:GO:1902857; F:GO:0000287; F:GO:0003713; F:GO:0004693; F:GO:0004707; F:GO:0005515; F:GO:0005524; C:GO:0001650; C:GO:0001750; C:GO:0001917; C:GO:0005813; C:GO:0005930; C:GO:0030424; C:GO:0030425; C:GO:0030496; C:GO:0031514; C:GO:0032391; C:GO:0036064; C:GO:0043025; C:GO:00…	P:MAPK cascade; P:regulation of gene expression; P:developmental process; P:intraciliary anterograde transport; P:intraciliary retrograde transport; P:photoreceptor cell maintenance; P:protein autophosphorylation; P:regulation of cell cycle; P:negative regulation of non-motile cilium assembly; P:positive regulation of non-motile cilium assembly; F:magnesium ion binding; F:transcription coactivato…	6.46976	6.64525	6.81388	8.01998	7.92119	7.77769
	BjuVaA09g001368	-	Calmodulin-binding protein 60 G	P:GO:0000082; P:GO:0002229; P:GO:0006355; P:GO:0008284; P:GO:0009620; P:GO:0009789; P:GO:0009826; P:GO:0009934; P:GO:0010112; P:GO:0010224; P:GO:0010376; P:GO:0010389; P:GO:0010444; P:GO:0016572; P:GO:0032875; P:GO:0042742; P:GO:0046777; P:GO:0048825; P:GO:0051301; P:GO:0051445; P:GO:0071219; P:GO:0071456; P:GO:0080142; P:GO:1902584; P:GO:1902806; P:GO:2000037; F:GO:0003700; F:GO:0004693; F:GO:00…	P:G1/S transition of mitotic cell cycle; P:defense response to oomycetes; P:regulation of transcription, DNA-templated; P:positive regulation of cell population proliferation; P:response to fungus; P:positive regulation of abscisic acid-activated signaling pathway; P:unidimensional cell growth; P:regulation of meristem structural organization; P:regulation of systemic acquired resistance; P:respo…	9.32078	9.58066	9.27636	7.93581	8.00035	8.07897
	BjuVaA09g002659	-	Ethylene-responsive transcription factor 4; EREBP-4	P:GO:0009737; P:GO:0009864; P:GO:0010087; P:GO:0010105; P:GO:0010200; P:GO:0019760; P:GO:0045892; P:GO:0051301; F:GO:0000976; F:GO:0003700; F:GO:0005515; C:GO:0016604	P:response to abscisic acid; P:induced systemic resistance, jasmonic acid mediated signaling pathway; P:phloem or xylem histogenesis; P:negative regulation of ethylene-activated signaling pathway; P:response to chitin; P:glucosinolate metabolic process; P:negative regulation of transcription, DNA-templated; P:cell division; F:transcription regulatory region sequence-specific DNA binding; F:DNA-bi…	6.10373	6.23027	6.28766	5.8047	5.65677	6.02014
	BjuVaA09g003256	-	Protein ENDOSPERM DEFECTIVE 1	P:GO:0009960; P:GO:0010342; P:GO:0051225; P:GO:0051301; F:GO:0008017; F:GO:0046983; C:GO:0005737; C:GO:0005880	P:endosperm development; P:endosperm cellularization; P:spindle assembly; P:cell division; F:microtubule binding; F:protein dimerization activity; C:cytoplasm; C:nuclear microtubule	5.58184	5.93731	6.23792	6.05094	6.14667	6.58044
	BjuVaA09g003561	-	Peroxisomal (S)-2-hydroxy-acid oxidase GLO3	P:GO:0007094; P:GO:0042742; P:GO:0050665; P:GO:0051301; P:GO:0051321; F:GO:0003973; F:GO:0043130; C:GO:0000777; C:GO:0005777; C:GO:0005828; C:GO:0009524; C:GO:0033597; C:GO:0080008; C:GO:1990298	P:mitotic spindle assembly checkpoint; P:defense response to bacterium; P:hydrogen peroxide biosynthetic process; P:cell division; P:meiotic cell cycle; F:(S)-2-hydroxy-acid oxidase activity; F:ubiquitin binding; C:condensed chromosome kinetochore; C:peroxisome; C:kinetochore microtubule; C:phragmoplast; C:mitotic checkpoint complex; C:Cul4-RING E3 ubiquitin ligase complex; C:bub1-bub3 complex	6.59145	6.46623	6.34927	5.58184	5.58184	5.58184
	BjuVaA09g006003	-	RAN GTPase-activating protein 2	P:GO:0000911; P:GO:0006606; P:GO:0043547; F:GO:0005096; F:GO:0005515; C:GO:0005774; C:GO:0005783; C:GO:0005819; C:GO:0005886; C:GO:0009504; C:GO:0009524; C:GO:0031965; C:GO:0032153	P:cytokinesis by cell plate formation; P:protein import into nucleus; P:positive regulation of GTPase activity; F:GTPase activator activity; F:protein binding; C:vacuolar membrane; C:endoplasmic reticulum; C:spindle; C:plasma membrane; C:cell plate; C:phragmoplast; C:nuclear membrane; C:cell division site	6.28978	6.47777	6.36378	5.58184	5.58184	5.58184
	BjuVaA09g006313	-	Dof zinc finger protein DOF1.1	P:GO:0001944; P:GO:0009611; P:GO:0009625; P:GO:0009733; P:GO:0009751; P:GO:0009753; P:GO:0009944; P:GO:0010439; P:GO:0042545; P:GO:0045787; P:GO:0045893; P:GO:0090057; P:GO:2000280; F:GO:0000976; F:GO:0003700; F:GO:0005515; F:GO:0008270; C:GO:0005634	P:vasculature development; P:response to wounding; P:response to insect; P:response to auxin; P:response to salicylic acid; P:response to jasmonic acid; P:polarity specification of adaxial/abaxial axis; P:regulation of glucosinolate biosynthetic process; P:cell wall modification; P:positive regulation of cell cycle; P:positive regulation of transcription, DNA-templated; P:root radial pattern form…	5.58184	5.58184	6.08884	7.1425	7.0238	7.0089
	BjuVaA10g000658	-	DNA replication licensing factor MCM6	P:GO:0000727; P:GO:0006267; P:GO:0006268; P:GO:0006271; P:GO:0006279; P:GO:0030174; P:GO:1902975; F:GO:0003682; F:GO:0003688; F:GO:0003697; F:GO:0003724; F:GO:0003727; F:GO:0005515; F:GO:0005524; F:GO:0009378; F:GO:0033679; F:GO:0046872; F:GO:1990518; C:GO:0000347; C:GO:0000785; C:GO:0005656; C:GO:0005737; C:GO:0031298; C:GO:0042555; C:GO:0071162; C:GO:0097373	P:double-strand break repair via break-induced replication; P:pre-replicative complex assembly involved in nuclear cell cycle DNA replication; P:DNA unwinding involved in DNA replication; P:DNA strand elongation involved in DNA replication; P:premeiotic DNA replication; P:regulation of DNA-dependent DNA replication initiation; P:mitotic DNA replication initiation; F:chromatin binding; F:DNA repli…	6.08352	6.09168	6.16039	5.58184	5.65677	5.58184
	BjuVaA10g003078	-	Thioredoxin reductase	P:GO:0019430; P:GO:0051781; F:GO:0004791; C:GO:0005759; C:GO:0005829; C:GO:0009941	P:removal of superoxide radicals; P:positive regulation of cell division; F:thioredoxin-disulfide reductase activity; C:mitochondrial matrix; C:cytosol; C:chloroplast envelope	5.58184	5.6575	6.41867	8.2917	8.00451	7.88007
	BjuVaB01g000592	-	Helicase and polymerase-containing protein TEBICHI	P:GO:0006261; P:GO:0009640; P:GO:0009933; P:GO:0010468; P:GO:0051301; P:GO:0071897; P:GO:0090305; P:GO:1902749; P:GO:1990067; P:GO:2000011; F:GO:0003677; F:GO:0003887; F:GO:0004386; F:GO:0005524; F:GO:0008409; C:GO:0005737	P:DNA-dependent DNA replication; P:photomorphogenesis; P:meristem structural organization; P:regulation of gene expression; P:cell division; P:DNA biosynthetic process; P:nucleic acid phosphodiester bond hydrolysis; P:regulation of cell cycle G2/M phase transition; P:intrachromosomal DNA recombination; P:regulation of adaxial/abaxial pattern formation; F:DNA binding; F:DNA-directed DNA polymerase…	6.7002	7.06922	6.98413	5.90393	5.96722	6.2636
	BjuVaB01g000667	-	Kinesin-like protein KIN-14C	P:GO:0007018; P:GO:0009971; P:GO:0051301; F:GO:0005524; F:GO:0008017; F:GO:0008569; C:GO:0000777; C:GO:0005634; C:GO:0005872; C:GO:0005876; C:GO:0009524	P:microtubule-based movement; P:anastral spindle assembly involved in male meiosis; P:cell division; F:ATP binding; F:microtubule binding; F:ATP-dependent microtubule motor activity, minus-end-directed; C:condensed chromosome kinetochore; C:nucleus; C:minus-end kinesin complex; C:spindle microtubule; C:phragmoplast	5.64278	5.65752	6.08342	7.09305	7.02017	6.92179
	BjuVaB01g000749	-	Crossover junction endonuclease mus81	P:GO:0000723; P:GO:0000724; P:GO:0006312; P:GO:0051026; P:GO:0051726; F:GO:0003677; F:GO:0004520; C:GO:0000794	P:telomere maintenance; P:double-strand break repair via homologous recombination; P:mitotic recombination; P:chiasma assembly; P:regulation of cell cycle; F:DNA binding; F:endodeoxyribonuclease activity; C:condensed nuclear chromosome	5.99129	6.58039	6.47491	5.74533	5.93829	6.32637
	BjuVaB01g000848	-	DNA topoisomerase 2-alpha	P:GO:0000712; P:GO:0000819; P:GO:0001764; P:GO:0006260; P:GO:0006265; P:GO:0006266; P:GO:0006974; P:GO:0007409; P:GO:0010604; P:GO:0030263; P:GO:0030900; P:GO:0043065; P:GO:0044774; P:GO:0045870; P:GO:0045935; P:GO:0051301; P:GO:1901701; P:GO:1905463; F:GO:0000287; F:GO:0003682; F:GO:0003918; F:GO:0005080; F:GO:0005524; F:GO:0008022; F:GO:0008301; F:GO:0030332; F:GO:0042803; F:GO:0042826; F:GO:00…	P:resolution of meiotic recombination intermediates; P:sister chromatid segregation; P:neuron migration; P:DNA replication; P:DNA topological change; P:DNA ligation; P:cellular response to DNA damage stimulus; P:axonogenesis; P:positive regulation of macromolecule metabolic process; P:apoptotic chromosome condensation; P:forebrain development; P:positive regulation of apoptotic process; P:mitotic…	9.41924	9.85895	10.2191	7.66702	7.94267	8.96424
	BjuVaB01g006747	-	26S proteasome non-ATPase regulatory subunit 12	P:GO:0000165; P:GO:0000209; P:GO:0000338; P:GO:0002223; P:GO:0002479; P:GO:0006521; P:GO:0010972; P:GO:0016579; P:GO:0031145; P:GO:0031146; P:GO:0033209; P:GO:0038061; P:GO:0038095; P:GO:0043312; P:GO:0043488; P:GO:0043687; P:GO:0050852; P:GO:0055085; P:GO:0060071; P:GO:0061418; P:GO:0070498; P:GO:0090090; P:GO:0090263; P:GO:1902036; F:GO:0005515; C:GO:0005576; C:GO:0005654; C:GO:0005829; C:GO:00…	P:MAPK cascade; P:protein polyubiquitination; P:protein deneddylation; P:stimulatory C-type lectin receptor signaling pathway; P:antigen processing and presentation of exogenous peptide antigen via MHC class I, TAP-dependent; P:regulation of cellular amino acid metabolic process; P:negative regulation of G2/M transition of mitotic cell cycle; P:protein deubiquitination; P:anaphase-promoting compl…	5.64278	5.72395	5.90823	6.88941	6.81383	6.87659
	BjuVaB01g007162	-	Glutamyl-tRNA(Gln) amidotransferase subunit B, chloroplastic/mitochondrial	P:GO:0000079; P:GO:0001558; P:GO:0010332; P:GO:0044772; P:GO:0051301; F:GO:0005515; F:GO:0016538; C:GO:0000307; C:GO:0005634; C:GO:0005737	P:regulation of cyclin-dependent protein serine/threonine kinase activity; P:regulation of cell growth; P:response to gamma radiation; P:mitotic cell cycle phase transition; P:cell division; F:protein binding; F:cyclin-dependent protein serine/threonine kinase regulator activity; C:cyclin-dependent protein kinase holoenzyme complex; C:nucleus; C:cytoplasm	5.67061	5.94373	7.09417	9.20625	9.12445	8.96133
	BjuVaB02g000705	-	Proteasome subunit beta type-7	P:GO:0000165; P:GO:0000209; P:GO:0002479; P:GO:0006521; P:GO:0010499; P:GO:0010972; P:GO:0016579; P:GO:0031145; P:GO:0031146; P:GO:0033209; P:GO:0038061; P:GO:0038095; P:GO:0043312; P:GO:0043488; P:GO:0050852; P:GO:0055085; P:GO:0060071; P:GO:0061418; P:GO:0090263; F:GO:0004298; C:GO:0005576; C:GO:0005654; C:GO:0005829; C:GO:0019774; C:GO:0034515; C:GO:1904813	P:MAPK cascade; P:protein polyubiquitination; P:antigen processing and presentation of exogenous peptide antigen via MHC class I, TAP-dependent; P:regulation of cellular amino acid metabolic process; P:proteasomal ubiquitin-independent protein catabolic process; P:negative regulation of G2/M transition of mitotic cell cycle; P:protein deubiquitination; P:anaphase-promoting complex-dependent catab…	9.87282	9.79278	9.42462	8.60339	8.73054	8.47543
	BjuVaB02g002062	-	Ribonucleoside-diphosphate reductase subunit M2 B	P:GO:0001822; P:GO:0003014; P:GO:0006264; P:GO:0006281; P:GO:0006979; P:GO:0009200; P:GO:0009259; P:GO:0009263; P:GO:0015949; P:GO:0031288; P:GO:0051726; P:GO:1902254; F:GO:0004748; F:GO:0042802; F:GO:0046872; C:GO:0005654; C:GO:0005739; C:GO:0005971	P:kidney development; P:renal system process; P:mitochondrial DNA replication; P:DNA repair; P:response to oxidative stress; P:deoxyribonucleoside triphosphate metabolic process; P:ribonucleotide metabolic process; P:deoxyribonucleotide biosynthetic process; P:nucleobase-containing small molecule interconversion; P:sorocarp morphogenesis; P:regulation of cell cycle; P:negative regulation of intri…	5.58184	5.58184	5.58184	6.16261	6.13606	6.0066
	BjuVaB02g002534	-	La-related protein 1	P:GO:0006446; P:GO:0006950; P:GO:0009737; P:GO:0014070; P:GO:0017148; P:GO:0031329; P:GO:0031929; P:GO:0035186; P:GO:0070131; P:GO:0071495; P:GO:0090297; P:GO:0097306; F:GO:0000339; F:GO:0003729; F:GO:0008266; F:GO:0031369; F:GO:0034046; C:GO:0000932; C:GO:0005829; C:GO:0005844	P:regulation of translational initiation; P:response to stress; P:response to abscisic acid; P:response to organic cyclic compound; P:negative regulation of translation; P:regulation of cellular catabolic process; P:TOR signaling; P:syncytial blastoderm mitotic cell cycle; P:positive regulation of mitochondrial translation; P:cellular response to endogenous stimulus; P:positive regulation of mito…	5.58184	5.64826	5.65405	6.56808	6.54327	6.27601
	BjuVaB02g003127	-	Sister chromatid cohesion 1 protein 2	P:GO:0000278; P:GO:0000280; P:GO:0006302; P:GO:0007062; F:GO:0005515; C:GO:0000798	P:mitotic cell cycle; P:nuclear division; P:double-strand break repair; P:sister chromatid cohesion; F:protein binding; C:nuclear cohesin complex	5.73155	5.79566	6.22529	7.69648	7.5142	7.40293
	BjuVaB02g004119	-	ATP-dependent Clp protease proteolytic subunit-related protein 3, chloroplastic	P:GO:0000082; P:GO:0000724; P:GO:0006515; P:GO:0007095; P:GO:0008284; P:GO:0009755; P:GO:0009826; P:GO:0009934; P:GO:0010376; P:GO:0010444; P:GO:0010468; P:GO:0016572; P:GO:0032875; P:GO:0034605; P:GO:0042752; P:GO:0046777; P:GO:0048825; P:GO:0051301; P:GO:0051445; P:GO:1902806; P:GO:2000037; F:GO:0004176; F:GO:0004252; F:GO:0004693; F:GO:0005524; F:GO:0008353; F:GO:0030332; F:GO:0051117; C:GO:00…	P:G1/S transition of mitotic cell cycle; P:double-strand break repair via homologous recombination; P:protein quality control for misfolded or incompletely synthesized proteins; P:mitotic G2 DNA damage checkpoint; P:positive regulation of cell population proliferation; P:hormone-mediated signaling pathway; P:unidimensional cell growth; P:regulation of meristem structural organization; P:stomatal …	5.58184	5.65752	5.72587	6.89229	6.79129	6.82456
	BjuVaB02g004419	-	V-type proton ATPase subunit B 1	P:GO:0000727; P:GO:0006267; P:GO:0006268; P:GO:0006357; P:GO:0010255; P:GO:0046686; P:GO:0051017; P:GO:0051693; P:GO:1902969; F:GO:0003688; F:GO:0003697; F:GO:0005524; F:GO:0051015; F:GO:1990518; C:GO:0000347; C:GO:0005774; C:GO:0005794; C:GO:0005886; C:GO:0009506; C:GO:0042555	P:double-strand break repair via break-induced replication; P:pre-replicative complex assembly involved in nuclear cell cycle DNA replication; P:DNA unwinding involved in DNA replication; P:regulation of transcription by RNA polymerase II; P:glucose mediated signaling pathway; P:response to cadmium ion; P:actin filament bundle assembly; P:actin filament capping; P:mitotic DNA replication; F:DNA r…	5.58184	5.65752	5.92567	6.58608	6.57387	6.63176
	BjuVaB03g000225	-	F-box protein At5g62510	P:GO:0006468; P:GO:0007091; P:GO:0009553; P:GO:0009793; P:GO:0010252; P:GO:0031145; P:GO:0048481; P:GO:0051301; P:GO:0070979; F:GO:0004672; F:GO:0005515; F:GO:0005524; F:GO:0060090; F:GO:0061630; C:GO:0005680	P:protein phosphorylation; P:metaphase/anaphase transition of mitotic cell cycle; P:embryo sac development; P:embryo development ending in seed dormancy; P:auxin homeostasis; P:anaphase-promoting complex-dependent catabolic process; P:plant ovule development; P:cell division; P:protein K11-linked ubiquitination; F:protein kinase activity; F:protein binding; F:ATP binding; F:molecular adaptor acti…	5.58184	5.58184	5.86091	6.66153	6.50838	6.50775
	BjuVaB03g003282	-	26S proteasome non-ATPase regulatory subunit 7	P:GO:0000209; P:GO:0002223; P:GO:0002479; P:GO:0006364; P:GO:0006521; P:GO:0009793; P:GO:0009965; P:GO:0010972; P:GO:0031145; P:GO:0031146; P:GO:0038061; P:GO:0038095; P:GO:0043312; P:GO:0043488; P:GO:0050852; P:GO:0055085; P:GO:0060071; P:GO:0070498; P:GO:1902036; F:GO:0008237; F:GO:0042803; F:GO:0070122; C:GO:0005634; C:GO:0005829; C:GO:0005838; C:GO:0030425	P:protein polyubiquitination; P:stimulatory C-type lectin receptor signaling pathway; P:antigen processing and presentation of exogenous peptide antigen via MHC class I, TAP-dependent; P:rRNA processing; P:regulation of cellular amino acid metabolic process; P:embryo development ending in seed dormancy; P:leaf morphogenesis; P:negative regulation of G2/M transition of mitotic cell cycle; P:anapha…	5.88011	5.58184	6.04155	6.45878	6.98212	6.87304
	BjuVaB03g003462	-	Probable mannose-1-phosphate guanylyltransferase 3	P:GO:0006486; P:GO:0007049; P:GO:0009298; P:GO:0009408; P:GO:0009651; P:GO:0009753; P:GO:0010193; P:GO:0019853; P:GO:0030244; P:GO:0042742; P:GO:0051301; P:GO:0060359; F:GO:0004475; F:GO:0005515; F:GO:0005525; C:GO:0005634; C:GO:0005829	P:protein glycosylation; P:cell cycle; P:GDP-mannose biosynthetic process; P:response to heat; P:response to salt stress; P:response to jasmonic acid; P:response to ozone; P:L-ascorbic acid biosynthetic process; P:cellulose biosynthetic process; P:defense response to bacterium; P:cell division; P:response to ammonium ion; F:mannose-1-phosphate guanylyltransferase activity; F:protein binding; F:GT…	7.67405	7.83107	7.58267	6.74013	7.06254	6.91299
	BjuVaB03g005272	-	Thioredoxin reductase	P:GO:0051781; F:GO:0004791; C:GO:0005739; C:GO:0005829; C:GO:0009941	P:positive regulation of cell division; F:thioredoxin-disulfide reductase activity; C:mitochondrion; C:cytosol; C:chloroplast envelope	5.58184	5.58184	5.95072	6.90419	6.76083	6.73642
	BjuVaB04g001198	-	Origin recognition complex subunit 5	P:GO:0006270; P:GO:0009744; P:GO:1903047; F:GO:0003688; F:GO:0005515; F:GO:0005524; C:GO:0005654; C:GO:0005664	P:DNA replication initiation; P:response to sucrose; P:mitotic cell cycle process; F:DNA replication origin binding; F:protein binding; F:ATP binding; C:nucleoplasm; C:nuclear origin of replication recognition complex	7.79246	8.09433	7.80994	6.9113	6.88525	7.00608
	BjuVaA03g002586	-	Protein MCM10 homolog	P:GO:0006270; P:GO:0006974; P:GO:0008283; P:GO:0010604; P:GO:0019219; P:GO:0031325; P:GO:0051173; P:GO:1903047; P:GO:2000112; F:GO:0003690; F:GO:0003697; F:GO:0019899; F:GO:0042802; C:GO:0005654; C:GO:0005694; C:GO:0005730	P:DNA replication initiation; P:cellular response to DNA damage stimulus; P:cell population proliferation; P:positive regulation of macromolecule metabolic process; P:regulation of nucleobase-containing compound metabolic process; P:positive regulation of cellular metabolic process; P:positive regulation of nitrogen compound metabolic process; P:mitotic cell cycle process; P:regulation of cellula…	7.19254	7.20667	7.15457	6.26313	6.43636	6.66077
	BjuVaB04g001751	-	Putative GEM-like protein 8	P:GO:0009793; P:GO:0010026; P:GO:0010029; P:GO:0010482; P:GO:0048765; P:GO:0051567; P:GO:0098755; C:GO:0005829	P:embryo development ending in seed dormancy; P:trichome differentiation; P:regulation of seed germination; P:regulation of epidermal cell division; P:root hair cell differentiation; P:histone H3-K9 methylation; P:maintenance of seed dormancy by absisic acid; C:cytosol	5.79611	6.08812	6.28943	6.5121	6.66246	6.75407
	BjuVaB04g001775	-	Delta-1-pyrroline-5-carboxylate synthase	P:GO:0006536; P:GO:0006979; P:GO:0007049; P:GO:0009414; P:GO:0009555; P:GO:0009793; P:GO:0016310; P:GO:0019240; P:GO:0042538; P:GO:0048364; P:GO:0051301; P:GO:0055129; F:GO:0004349; F:GO:0004350; F:GO:0005524; F:GO:0017084; C:GO:0005634; C:GO:0005739; C:GO:0005829; C:GO:0009506; C:GO:0009507; C:GO:0016020	P:glutamate metabolic process; P:response to oxidative stress; P:cell cycle; P:response to water deprivation; P:pollen development; P:embryo development ending in seed dormancy; P:phosphorylation; P:citrulline biosynthetic process; P:hyperosmotic salinity response; P:root development; P:cell division; P:L-proline biosynthetic process; F:glutamate 5-kinase activity; F:glutamate-5-semialdehyde dehy…	8.46923	8.53321	8.72825	9.90003	9.94434	9.80945
	BjuVaB04g002837	-	Phosphatidylinositol:ceramide inositolphosphotransferase	P:GO:0006952; P:GO:0007018; P:GO:0009971; P:GO:0046513; P:GO:0051301; F:GO:0005524; F:GO:0008017; F:GO:0008569; F:GO:0033188; F:GO:0045140; F:GO:0047493; C:GO:0000777; C:GO:0005634; C:GO:0005802; C:GO:0005872; C:GO:0005876; C:GO:0005887; C:GO:0009524; C:GO:0030173; C:GO:0030176	P:defense response; P:microtubule-based movement; P:anastral spindle assembly involved in male meiosis; P:ceramide biosynthetic process; P:cell division; F:ATP binding; F:microtubule binding; F:ATP-dependent microtubule motor activity, minus-end-directed; F:sphingomyelin synthase activity; F:inositol phosphoceramide synthase activity; F:ceramide cholinephosphotransferase activity; C:condensed chr…	5.58184	5.58184	6.00695	6.68241	6.68616	6.67515
[truncated: 331 more rows]

## Sheet: S9
Supplementary Table S9: Expression profiles genes reported to regulated seed size in heterologous systems showing differential expression in EH-2 and PJ at S1-S3 stages of seed development
Pathway of seed size regulation	Gene	B. juncea Gene ID	ATID	Expression values						Reference
				ES1	ES2	ES3	PS1	PS2	PS3
Maternal control	Bju.FIE	BjuVaA05g002646	AT3G20740	10.0545	10.2451	10.0954	11.6703	11.3388	11.3817	Huang, X., Lu, Z., Wang, X., Ouyang, Y., Chen, W., Xie, K., ... & Yao, J. (2016). Imprinted gene OsFIE1 modulates rice seed development by influencing nutrient metabolism and modifying genome H3K27me3. The Plant Journal, 87(3), 305-317.
[truncated: 46 more rows]

## Sheet: S10
Supplementary Table S10: List of genes in WGCNA modules.
Gene	Module	Gene Significance (Increase in seed size)	Gene connectivity (k.within)
[truncated: 49,012 more rows]

[truncated: 5 more sheets: S11, S12, S13, S14, S15]
